# Supplementary material for: Unveiling the epigenetic impact of vegan vs. omnivorous diets on aging: insights from the Twins Nutrition Study (TwiNS)
Source: BMC Med. 2024 Jul 29;22:301. doi: 10.1186/s12916-024-03513-w (PMC11285457; doi:10.1186/s12916-024-03513-w)
Supplement: Supplementary file 1 — Additional file 1: Table S1. EpiScore analysis between baseline and 8-week test in the Stanford TWINs trial.The first column reports the EpiScore that was assessed, followed by the unadjustedp-value, and the direction of difference of the residual values between Week 8 from Week 0 for the Vegan (columns 2 and 3), and omnivore samples (columns 4 and 5). The final two columns show adjusted p-values for the vegan (column 6) and omnivore analyses (column 7). The statistical test run here was the Wilcoxon-rank sum test. The direction of change is represented as a + (representing a higher value at Week 8 relative to Week 0) or a - (representing a lower value at Week 8 relative to Week 0). Abbreviations: NS = not significant. [file 12916_2024_3513_MOESM1_ESM.xlsx]

## Sheet: Sheet1
Significant Vegan EpiScore
EpiScore	Vegan - Wilcoxon P.values	Vegan Direction	Omnivore - Wilcoxon P.values	Omnivore Direction	Vegan.P.val.adj.BH	Omnivore.P.val.adj.BH
CCL21	0.0012321	-	NS	NS	NS	NS
HGFI	0.00256009	+	0.000644015	+	NS	NS
MMP.1	0.00619499	-	NS	NS	NS	NS
ENPP7	0.00711146	+	NS	NS	NS	NS
Testican.2	0.00761214	+	NS	NS	NS	NS
ADAMTS	0.0208499	+	NS	NS	NS	NS
CD163	0.0220989	-	NS	NS	NS	NS
Tryptase.beta.2	0.026229	+	0.0131986	+	NS	NS
MMP.2	0.0497101	+	NS	NS	NS	NS
Significant Omnivore EpiScore
HGFI	0.00256009	+	0.000644015	+	NS	NS
Ectodysplasin.A	NS	NS	0.00290059	-	NS	NS
PAPP.A	NS	NS	0.00544164	-	NS	NS
Tryptase.beta.2	0.026229	+	0.0131986	+	NS	NS
VEGFA	NS	NS	0.0186929	+	NS	NS
HGF	NS	NS	0.0434537	+	NS	NS
Body.Fat..	NS	NS	0.0456296	-	NS	NS
TNFRSF17	NS	NS	0.0478937	-	NS	NS
