# Supplementary material for: Unveiling the epigenetic impact of vegan vs. omnivorous diets on aging: insights from the Twins Nutrition Study (TwiNS)
Source: BMC Med. 2024 Jul 29;22:301. doi: 10.1186/s12916-024-03513-w (PMC11285457; doi:10.1186/s12916-024-03513-w)
Supplement: Supplementary file 3 — Additional file 3: Table S3. Excel file contains the significant results for the differential methylation analysis results from the EWAS time point analysis of Week 8 vs Week 0 of the Vegan diet. Column headers of each sheet are listed as follows: Column A represents the CpGs identified; Column B shows the log fold change of the m-value between Week 0 vs. Week 8 for each timepoint comparison, in which positive values are higher methylation at week 8 relative to week 0; Column C shows the average M-value for the CpG; Column D reports the t-statistic; Column E reports the unadjusted p-value; Column F reports the false-discovery rate (FDR) corrected p-value; Column G reports the B value outputted from limma; and Column H reports the gene ID overlapping the specific CpG loci. Table S4. Excel file contains the significant results for the differential methylation analysis results from the EWAS time-point analysis of Week 8 vs Week 0 of the Omnivore diet. Column headers of each sheet are listed as follows: Column A represents the CpGs identified; Column B shows the log fold change of the m-value between Week 0 vs. Week 8 for each timepoint comparison, in which positive values are higher methylation at week 8 relative to week 0; Column C shows the average M-value for the CpG; Column D reports the t-statistic; Column E reports the unadjusted p-value; Column F reports the false-discovery rate (FDR) corrected p-value; Column G reports the B value outputted from limma; and Column H reports the gene ID overlapping the specific CpG loci. Table S5. Excel file contains the significant results for the differential methylation analysis results from the EWAS time-point analysis of the Week 8 Vegan compared to the Week 8 of the Omnivore diet. Column headers of each sheet are listed as follows: Column A represents the CpGs identified; Column B shows the log fold change of the m-value between the Vegan vs. Omnivore at Week 8, in which positive values are higher methylation in the vegans [file 12916_2024_3513_MOESM3_ESM.xlsx]

## Sheet: S3. EWAS Vegan analysis (0 vs. 
	logFC	AveExpr	t	P.Value	adj.P.Val	B	geneID	chr	start	end	diffMeth
cg10682219	2.05088	-9.13974	3.9207	0.00027816	0.999956	-1.09723	ARID5B	chr10	63660856	63660856	Hyper
cg02890642	1.46871	6.34049	4.0025	0.00021487	0.999956	-0.960171		chr1	184017798	184017798	Hyper
cg05730108	1.30341	0.425319	3.53808	0.000901901	0.999956	-1.7257	FARP1	chr13	99095003	99095003	Hyper
cg06590444	1.26441	1.63523	3.7773	0.000434995	0.999956	-1.33541	ACPT	chr19	51293054	51293054	Hyper
cg20852554	1.02951	3.22229	3.76769	0.000448107	0.999956	-1.35126	DSCAM-AS1;DSCAM-AS1;DSCAM-AS1;DSCAM-AS1;DSCAM;DSCAM;DSCAM	chr21	41754046	41754046	Hyper
cg05097887	0.949209	6.78666	3.8009	0.000404341	0.999956	-1.29642	ZMYND17	chr10	75184282	75184282	Hyper
cg05199028	0.922893	3.85581	3.66862	0.000607469	0.999956	-1.51391	PRM3	chr16	11368512	11368512	Hyper
cg04378659	0.914566	3.75265	3.98293	0.000228605	0.999956	-0.993035		chr8	5768905	5768905	Hyper
cg17322050	0.904617	-6.41291	3.77888	0.000432875	0.999956	-1.3328	METTL4;NDC80;NDC80	chr18	2571574	2571574	Hyper
cg09119990	0.897423	-7.88053	3.71098	0.0005336	0.999956	-1.44455	PRKAB1	chr12	120105271	120105271	Hyper
cg07553030	0.894644	1.17709	3.69671	0.000557476	0.999956	-1.46796	SLCO4A1	chr20	61290360	61290360	Hyper
cg01506891	0.866785	-6.85543	3.51225	0.000974484	0.999956	-1.76724	LETM2	chr8	38243824	38243824	Hyper
cg21160906	0.836353	5.43497	3.67192	0.000601378	0.999956	-1.50851		chr6	9410027	9410027	Hyper
cg19310307	0.831643	-6.11912	4.81648	1.48441e-05	0.999956	0.434317	SAP30	chr4	174291107	174291107	Hyper
cg00121303	0.830487	4.76532	3.63536	0.000672259	0.999956	-1.56816	MACROD2;MACROD2;MACROD2;MACROD2	chr20	15843396	15843396	Hyper
cg24100167	0.828468	5.14914	4.44545	5.1252e-05	0.999956	-0.206326	PNLDC1	chr6	160221433	160221433	Hyper
cg10130662	0.826972	5.6674	3.78124	0.000429728	0.999956	-1.32891	BBX;BBX	chr3	107255365	107255365	Hyper
cg00907809	0.801927	5.49576	4.2117	0.00010996	0.999956	-0.606248	MTF1	chr1	38294320	38294320	Hyper
cg21575576	0.790736	3.16541	3.60088	0.000746363	0.999956	-1.62418		chr4	70033274	70033274	Hyper
cg14284618	0.78704	-7.66399	3.60484	0.000737481	0.999956	-1.61777	TACC1	chr8	38627889	38627889	Hyper
cg13056744	0.786377	-5.75482	3.87429	0.000321722	0.999956	-1.17462		chr6	29894940	29894940	Hyper
cg01120165	0.78433	-5.50865	4.36976	6.57287e-05	0.999956	-0.336244	HDAC10	chr22	50690152	50690152	Hyper
cg18011570	0.78342	2.92304	3.51992	0.000952383	0.999956	-1.75493	LOC101927914	chr7	157279616	157279616	Hyper
cg06645242	0.779348	2.83236	4.02327	0.000201161	0.999956	-0.925227		chr1	218515560	218515560	Hyper
cg18565762	0.768311	-3.85097	4.02172	0.000202153	0.999956	-0.927834	CX3CR1;CX3CR1;CX3CR1;CX3CR1;CX3CR1	chr3	39321867	39321867	Hyper
cg26745332	0.752951	-4.66063	3.90805	0.000289433	0.999956	-1.11835	ATOH1	chr4	94749942	94749942	Hyper
cg06674109	0.730822	4.58557	3.53771	0.000902919	0.999956	-1.7263		chr3	156320821	156320821	Hyper
cg07843056	0.727162	-Inf	3.757	0.000471411	0.999956	-1.38667	FKBP5;FKBP5;FKBP5;FKBP5	chr6	35656848	35656848	Hyper
cg23403836	0.726703	1.7233	3.92143	0.000277522	0.999956	-1.09601	KIAA1908;KIAA1908;KIAA1908	chr7	1616229	1616229	Hyper
cg07463059	0.726121	-7.80244	3.52807	0.000929394	0.999956	-1.74181	IFI16;IFI16	chr1	158979810	158979810	Hyper
cg10771048	0.723042	3.84259	3.73879	0.000489894	0.999956	-1.39888	MKL2;MKL2	chr16	14294646	14294646	Hyper
cg18474038	0.713965	-6.2119	3.76453	0.000452509	0.999956	-1.35648	TCEA3	chr1	23751374	23751374	Hyper
cg23557755	0.708266	3.31233	3.80289	0.00040185	0.999956	-1.29313		chr7	52182303	52182303	Hyper
cg19591206	0.707606	-5.5108	3.69646	0.000557901	0.999956	-1.46837	SLCO2A1;SLCO2A1	chr3	133748809	133748809	Hyper
cg14122723	0.707042	1.55614	4.67545	2.38603e-05	0.999956	0.190255		chr6	95220995	95220995	Hyper
ch.8.49616578R	0.699096	-7.88848	3.87641	0.000319601	0.999956	-1.1711		chr8	49454025	49454025	Hyper
cg05973140	0.69035	3.00195	3.58209	0.000789985	0.999956	-1.65463		chr9	107723550	107723550	Hyper
cg01956234	0.687895	-4.64724	3.85118	0.000345807	0.999956	-1.21307	PGRMC2	chr4	129209693	129209693	Hyper
cg01849987	0.681175	-6.56999	3.51563	0.000964685	0.999956	-1.76182	KCNB2	chr8	73449509	73449509	Hyper
cg23341384	0.676481	3.83946	3.61912	0.000706227	0.999956	-1.59456		chr8	116731043	116731043	Hyper
cg07156249	0.662011	-1.69359	3.97442	0.000234839	0.999956	-1.00731	PSMB9;PSMB9;TAP1	chr6	32822911	32822911	Hyper
cg00876785	0.650797	2.5849	3.64302	0.000656778	0.999956	-1.55568	SGCZ	chr8	15049197	15049197	Hyper
cg12644040	0.64998	4.54829	3.52952	0.000925365	0.999956	-1.73948	PCOLCE2	chr3	142549211	142549211	Hyper
cg13179880	0.648317	-5.88307	3.93736	0.000263962	0.999956	-1.06939	AKR1A1;AKR1A1	chr1	46016123	46016123	Hyper
cg02481497	0.63742	5.69658	3.93489	0.000266018	0.999956	-1.07351		chr8	41488642	41488642	Hyper
cg25709679	0.636244	4.11598	3.76983	0.000445156	0.999956	-1.34774	IGF1R	chr15	99206764	99206764	Hyper
cg11563839	0.636151	5.88475	3.6814	0.000584215	0.999956	-1.49302		chr5	133733890	133733890	Hyper
cg08644772	0.630594	5.54925	4.33467	7.37286e-05	0.999956	-0.396362	IKBKAP	chr9	111661737	111661737	Hyper
cg16214179	0.62764	-6.41707	3.57728	0.000801537	0.999956	-1.66242	TSEN2;TSEN2;TSEN2;TSEN2;TSEN2	chr3	12525846	12525846	Hyper
cg02637698	0.623465	4.81906	3.58808	0.000775832	0.999956	-1.64494	PTPRN2;PTPRN2;PTPRN2;PTPRN2;PTPRN2	chr7	157726812	157726812	Hyper
cg03574736	0.615126	-6.29504	3.55199	0.000864989	0.999956	-1.70328	ACTR1B	chr2	98280624	98280624	Hyper
cg17739932	0.608017	4.96119	3.91225	0.000285644	0.999956	-1.11135	NCOA2	chr8	71124853	71124853	Hyper
cg11449588	0.603118	5.14568	3.79188	0.000415802	0.999956	-1.31133	MTMR12;MTMR12;MTMR12	chr5	32234912	32234912	Hyper
cg08666152	0.60243	6.46207	3.64455	0.000653714	0.999956	-1.55318	LMF1	chr16	1001653	1001653	Hyper
cg15924121	0.600717	5.47458	3.72925	0.000504483	0.999956	-1.41456		chr11	30929357	30929357	Hyper
cg00861669	0.599609	5.72654	3.81697	0.000384659	0.999956	-1.26981	GALNT7	chr4	174177352	174177352	Hyper
cg08804940	0.597171	-6.07424	3.62223	0.000699611	0.999956	-1.58952	SLC25A28	chr10	101380566	101380566	Hyper
cg16277128	0.593352	-4.72916	3.50782	0.000987506	0.999956	-1.77437		chr1	146556479	146556479	Hyper
cg03522447	0.587372	-6.19995	4.1553	0.000131897	0.999956	-0.702091	PKD2	chr4	88929611	88929611	Hyper
cg12435614	0.582291	5.75241	3.63192	0.000679312	0.999956	-1.57375	GALNT2;GALNT2	chr1	230302073	230302073	Hyper
cg15768080	0.580226	-6.46329	3.72428	0.000512247	0.999956	-1.42272	KIAA1530	chr4	1340351	1340351	Hyper
cg16910896	0.57913	3.96191	3.58772	0.000776666	0.999956	-1.64552	LPAR1;LPAR1	chr9	113747809	113747809	Hyper
cg05293216	0.578053	2.65011	3.5105	0.000979621	0.999956	-1.77006	FANCG	chr9	35080812	35080812	Hyper
cg04998867	0.577016	3.10694	4.15144	0.000133545	0.999956	-0.708639	LINC01572	chr16	72525811	72525811	Hyper
cg08962682	0.568547	-6.41665	3.75688	0.000463324	0.999956	-1.3691	RIMKLB	chr12	8850939	8850939	Hyper
cg09614206	0.55846	2.2832	4.1045	0.000155257	0.999956	-0.78817	MSH4	chr1	76309081	76309081	Hyper
cg00989538	0.556949	4.78028	3.57546	0.000805969	0.999956	-1.66537	MBP;MBP	chr18	74832115	74832115	Hyper
cg26872149	0.554557	-4.62389	3.78726	0.000421795	0.999956	-1.31897		chr2	157191396	157191396	Hyper
cg13264103	0.550504	2.80038	3.70545	0.000542735	0.999956	-1.45363		chr7	41667655	41667655	Hyper
cg02961575	0.545886	-7.1177	3.51878	0.000955633	0.999956	-1.75676	TBCCD1;TBCCD1	chr3	186285036	186285036	Hyper
cg06775819	0.544478	3.27375	3.6375	0.000667898	0.999956	-1.56468		chr1	60693773	60693773	Hyper
cg07524685	0.544427	3.84225	3.81145	0.000391311	0.999956	-1.27895		chr13	104415077	104415077	Hyper
cg20219891	0.541808	1.61789	3.93537	0.00026562	0.999956	-1.07271		chr2	121496875	121496875	Hyper
cg20531001	0.541488	-5.11277	3.61631	0.000712273	0.999956	-1.59913	EPS15	chr1	51895612	51895612	Hyper
cg07805642	0.533491	4.53094	3.59046	0.000770269	0.999956	-1.64108	TAAR6	chr6	132890602	132890602	Hyper
cg07923794	0.521621	4.12091	3.52198	0.000946531	0.999956	-1.75162		chr17	77834237	77834237	Hyper
cg10610949	0.520267	5.56951	3.5365	0.00090621	0.999956	-1.72825	DIP2C	chr10	444914	444914	Hyper
cg09424275	0.513195	4.23694	3.83426	0.000364524	0.999956	-1.24115	CLCN7;CLCN7	chr16	1510712	1510712	Hyper
cg25726857	0.499326	-5.49358	3.78542	0.000424198	0.999956	-1.322	STARD5	chr15	81616750	81616750	Hyper
cg12479418	0.497799	-6.33793	3.64224	0.000658322	0.999956	-1.55694	ZNF425;ZNF425;ZNF398	chr7	148823350	148823350	Hyper
cg08935715	0.497309	2.69476	3.51113	0.000977759	0.999956	-1.76904	KIAA2022	chrX	73999157	73999157	Hyper
cg09445935	0.496608	5.28198	3.80632	0.000397593	0.999956	-1.28744	POU5F1	chr6	31136913	31136913	Hyper
cg19947501	0.495919	5.0654	3.7514	0.000471218	0.999956	-1.37812	PCCA;PCCA	chr13	101056411	101056411	Hyper
cg15634935	0.491341	3.68961	4.2179	0.000107778	0.999956	-0.595698	METTL21C	chr13	103347028	103347028	Hyper
cg12581327	0.489803	3.75325	3.68558	0.000576796	0.999956	-1.48618	NOL4;NOL4;NOL4;NOL4;NOL4;NOL4	chr18	31496396	31496396	Hyper
cg20285797	0.48664	4.44624	3.6934	0.000563158	0.999956	-1.47338	SH3GL3;SH3GL3;SH3GL3;SH3GL3	chr15	84159016	84159016	Hyper
cg00831931	0.484602	4.55008	3.55356	0.000860923	0.999956	-1.70075	TCF7L2;TCF7L2;TCF7L2;TCF7L2;TCF7L2;TCF7L2	chr10	114823094	114823094	Hyper
cg17581721	0.47844	4.84679	4.39303	6.09001e-05	0.999956	-0.296354		chr2	238205986	238205986	Hyper
cg27095847	0.478044	4.2524	3.70599	0.000541839	0.999956	-1.45275	PNLDC1	chr6	160221218	160221218	Hyper
cg03812736	0.477191	3.47885	3.9242	0.000275119	0.999956	-1.09139		chrX	154253286	154253286	Hyper
cg06281694	0.473755	-5.56926	4.87149	1.23218e-05	0.999956	0.529623		chr10	80063447	80063447	Hyper
cg22130090	0.472956	2.50954	3.71291	0.000530461	0.999956	-1.4414	LINC01122	chr2	59098148	59098148	Hyper
cg06017944	0.467119	2.35762	3.90144	0.000295502	0.999956	-1.12939	MEIS2;MEIS2;MEIS2;MEIS2;MEIS2;MEIS2;MEIS2;MEIS2;MEIS2	chr15	37377131	37377131	Hyper
cg21129117	0.465058	4.11047	4.14699	0.000135472	0.999956	-0.716198	CTRL	chr16	67966337	67966337	Hyper
cg18455405	0.463422	2.60209	3.57555	0.000805746	0.999956	-1.66522	ATXN1;ATXN1	chr6	16306552	16306552	Hyper
cg05434602	0.463272	5.63858	3.96156	0.00024457	0.999956	-1.02886	MTHFSD;MTHFSD;MTHFSD;MTHFSD;MTHFSD;MTHFSD;MTHFSD	chr16	86581037	86581037	Hyper
cg16873334	0.45814	3.8941	3.53088	0.000921617	0.999956	-1.7373		chr10	4500136	4500136	Hyper
cg02185160	0.456969	4.47475	3.90535	0.0002919	0.999956	-1.12287		chr8	61833707	61833707	Hyper
cg24703173	0.456798	4.53665	3.62532	0.000693076	0.999956	-1.58449	DCDC2	chr6	24365267	24365267	Hyper
cg13590055	0.455668	-1.49917	3.64476	0.000653304	0.999956	-1.55284	LOC100130522;LOC100130522;PARD6G	chr18	77917647	77917647	Hyper
cg15255797	0.454983	4.48726	3.93923	0.000262411	0.999956	-1.06626	GIMAP8	chr7	150171242	150171242	Hyper
cg25621215	0.453411	3.62365	3.58132	0.000791834	0.999956	-1.65589		chr20	43308017	43308017	Hyper
cg18289682	0.452454	4.56285	3.66835	0.000607968	0.999956	-1.51435	RGL2;RGL2	chr6	33264318	33264318	Hyper
cg03913374	0.449618	3.27328	3.8207	0.000380233	0.999956	-1.26364		chr4	32418872	32418872	Hyper
cg08279444	0.448465	5.18174	3.89817	0.00029855	0.999956	-1.13485	MGAT4EP;MGAT4EP	chr1	202792366	202792366	Hyper
cg20835789	0.448229	-5.9077	3.94463	0.000257987	0.999956	-1.05722	METTL6;EAF1	chr3	15469053	15469053	Hyper
cg15109002	0.445972	3.56228	3.78336	0.000426918	0.999956	-1.32541		chr13	109895325	109895325	Hyper
cg14317524	0.44225	4.95597	3.52925	0.000926127	0.999956	-1.73992	TMEM63C	chr14	77715147	77715147	Hyper
cg13431284	0.439924	-6.12995	4.07663	0.000169727	0.999956	-0.835279	GPRC5B	chr16	19897910	19897910	Hyper
cg10530492	0.431052	-5.40443	4.22888	0.000104016	0.999956	-0.577011	NOL7	chr6	13615477	13615477	Hyper
cg15266651	0.426018	-5.95302	3.52577	0.000935834	0.999956	-1.74552		chr10	74397336	74397336	Hyper
cg20981058	0.423923	-5.08377	3.63184	0.000679485	0.999956	-1.57389	ZNF585A;ZNF585A	chr19	37663744	37663744	Hyper
cg20724690	0.423547	4.54074	3.91074	0.000287006	0.999956	-1.11388	CAB39;CAB39;CAB39	chr2	231584368	231584368	Hyper
cg26460717	0.423382	3.14943	3.6367	0.00066951	0.999956	-1.56597		chr22	28103459	28103459	Hyper
cg26185347	0.421861	-6.18816	3.90809	0.000289404	0.999956	-1.1183	LSR;LSR;LSR;LSR;LSR	chr19	35739443	35739443	Hyper
cg14991471	0.419684	4.72706	3.84586	0.000351585	0.999956	-1.22189	RYR3;RYR3	chr15	34112070	34112070	Hyper
cg08856347	0.419476	-4.76097	3.57077	0.000817439	0.999956	-1.67295	FAM150B	chr2	289390	289390	Hyper
cg02993324	0.41855	3.49017	4.09619	0.000159439	0.999956	-0.802217	TBC1D5;TBC1D5	chr3	17506627	17506627	Hyper
cg05381508	0.417016	0.824657	3.70047	0.000551088	0.999956	-1.4618	FANCG	chr9	35080815	35080815	Hyper
cg10114279	0.416257	4.24296	3.86191	0.000334418	0.999956	-1.19523		chr13	97600124	97600124	Hyper
cg09363180	0.408021	4.04045	3.84791	0.000349345	0.999956	-1.21849	CFAP58-AS1;CFAP58	chr10	106112439	106112439	Hyper
cg20963307	0.405377	-6.45053	3.6649	0.000614415	0.999956	-1.51999	BLOC1S6	chr15	45879150	45879150	Hyper
cg23885898	0.405087	4.47988	3.79871	0.000407092	0.999956	-1.30004		chr5	3027386	3027386	Hyper
cg21371986	0.403603	4.78458	4.32721	7.55469e-05	0.999956	-0.409125	SLC25A24	chr1	108735499	108735499	Hyper
cg18091117	0.402304	4.75389	3.78396	0.000426128	0.999956	-1.32442	HOXA-AS3	chr7	27179832	27179832	Hyper
cg27577720	0.39936	3.48704	3.93151	0.000268866	0.999956	-1.07917		chr12	128245658	128245658	Hyper
cg12398752	0.398505	3.85136	3.91943	0.000279274	0.999956	-1.09936	CDK11B;CDK11B;CDK11A;CDK11A;CDK11B;CDK11B;CDK11B;CDK11B	chr1	1635750	1635750	Hyper
cg06824581	0.397999	3.90881	3.58407	0.000785288	0.999956	-1.65143	UBXN10	chr1	20515978	20515978	Hyper
cg21815083	0.395355	-4.06312	4.46327	4.83267e-05	0.999956	-0.175696	CCND1	chr11	69458002	69458002	Hyper
cg07650554	0.394726	-5.52084	4.21825	0.000107657	0.999956	-0.595111	SEPHS2	chr16	30457408	30457408	Hyper
cg19913971	0.393766	4.34773	3.56092	0.000842071	0.999956	-1.68887	TNIP3;TNIP3	chr4	122086137	122086137	Hyper
cg07732827	0.393319	3.59496	4.03235	0.000195444	0.999956	-0.909954	SLC39A12-AS1;SLC39A12;SLC39A12;SLC39A12;SLC39A12	chr10	18297087	18297087	Hyper
cg01752043	0.393117	-5.65908	4.18465	0.00012	0.999956	-0.652258	GPBP1	chr5	56471090	56471090	Hyper
cg03988376	0.392988	4.61591	3.65765	0.000628155	0.999956	-1.53183	CELF1;CELF1;CELF1;CELF1;CELF1	chr11	47497020	47497020	Hyper
cg07427113	0.39273	3.71027	4.13549	0.000140572	0.999956	-0.735697	BTBD11	chr12	107973834	107973834	Hyper
cg20238164	0.390985	-0.479304	4.30171	8.2099e-05	0.999956	-0.452726	MIR3150B	chr8	96086594	96086594	Hyper
cg22804499	0.386384	4.81727	3.52212	0.000946134	0.999956	-1.75139	TRA2B	chr3	185632943	185632943	Hyper
cg18780740	0.384829	2.5514	3.65153	0.000639965	0.999956	-1.5418	C6orf7	chr6	80516964	80516964	Hyper
cg11885324	0.382764	2.39553	3.5497	0.000870982	0.999956	-1.70698	LRIT1	chr10	85993442	85993442	Hyper
cg12770003	0.381028	3.83961	4.06525	0.000176004	0.999956	-0.854489	KCNAB2;KCNAB2	chr1	6126139	6126139	Hyper
cg19084794	0.380552	0.456643	4.18573	0.000119583	0.999956	-0.650426		chr8	96086565	96086565	Hyper
cg25202116	0.379069	-5.41766	3.72956	0.000504005	0.999956	-1.41405	ITGA5	chr12	54813361	54813361	Hyper
cg20755681	0.378721	2.60553	3.77242	0.000441605	0.999956	-1.34346	TMOD1;TMOD1	chr9	100274478	100274478	Hyper
cg05785298	0.378711	-5.18431	3.59643	0.000756491	0.999956	-1.63141	LRRN2;LRRN2	chr1	204654622	204654622	Hyper
cg21699703	0.376701	3.72813	4.19156	0.000117355	0.999956	-0.640519	MBP	chr18	74816246	74816246	Hyper
cg23471617	0.375705	-6.34063	3.59799	0.000752924	0.999956	-1.62887	C5orf33;C5orf33	chr5	36242411	36242411	Hyper
cg21667751	0.374558	4.22813	3.71348	0.000529533	0.999956	-1.44046		chr2	75144665	75144665	Hyper
cg00841249	0.371351	3.73752	3.70115	0.000549929	0.999956	-1.46067	ZSCAN4	chr19	58190208	58190208	Hyper
cg11687782	0.370812	4.78124	3.69015	0.000568776	0.999956	-1.47869		chr14	88626774	88626774	Hyper
cg09959123	0.370736	4.00624	4.09783	0.000158607	0.999956	-0.799451	FHOD1	chr16	67271422	67271422	Hyper
cg04732345	0.369586	3.47074	3.8302	0.000369162	0.999956	-1.24789	DNHD1;DNHD1	chr11	6518313	6518313	Hyper
cg08770755	0.367981	3.49926	4.52642	3.92135e-05	0.999956	-0.0669796	LINC00996	chr7	150144057	150144057	Hyper
cg02235848	0.367391	1.89833	4.34739	7.07249e-05	0.999956	-0.374581	PDE10A	chr6	165974378	165974378	Hyper
cg25445634	0.366698	3.85901	3.97716	0.000232814	0.999956	-1.00272	RAB11FIP5	chr2	73314239	73314239	Hyper
cg18300008	0.361439	2.18287	3.80567	0.000398397	0.999956	-1.28852		chr6	156342156	156342156	Hyper
cg21554771	0.360794	4.07721	3.9719	0.000236715	0.999956	-1.01153	DNAJB2;DNAJB2	chr2	220148163	220148163	Hyper
cg04668790	0.358535	-5.10088	3.53405	0.000912883	0.999956	-1.73219	GTF3C5;GTF3C5;GTF3C5;GTF3C5;GTF3C5;GTF3C5	chr9	135906290	135906290	Hyper
cg18154875	0.354784	-6.60301	3.97663	0.000233201	0.999956	-1.0036	GTF2F2	chr13	45694418	45694418	Hyper
cg01585758	0.353388	-5.56146	3.65598	0.00063136	0.999956	-1.53455	SUMO1;SUMO1;SUMO1	chr2	203102753	203102753	Hyper
cg13448512	0.352088	4.79175	3.71669	0.000524328	0.999956	-1.43518	INTS10	chr8	19689569	19689569	Hyper
cg02163322	0.350483	3.26258	3.92954	0.000270539	0.999956	-1.08246	FGFRL1;FGFRL1;FGFRL1	chr4	1017759	1017759	Hyper
cg23818780	0.350338	4.33282	3.78069	0.000430456	0.999956	-1.32981	CECR2	chr22	17861328	17861328	Hyper
cg24890882	0.348852	4.06011	3.60176	0.000744383	0.999956	-1.62276		chr20	2788023	2788023	Hyper
cg21573601	0.346742	-5.71462	3.6981	0.000555105	0.999956	-1.46568	PTEN;KILLIN;KILLIN	chr10	89622589	89622589	Hyper
cg16451601	0.342685	3.75911	3.76246	0.000455415	0.999956	-1.3599	ADAMTS2;ADAMTS2	chr5	178613966	178613966	Hyper
cg10649865	0.342354	5.02475	3.69036	0.000568414	0.999956	-1.47835	NAP1L1;NAP1L1;NAP1L1;NAP1L1;NAP1L1;NAP1L1	chr12	76443542	76443542	Hyper
cg11134107	0.341928	-4.66877	4.55896	3.51981e-05	0.999956	-0.0108952	NDUFA5	chr7	123198201	123198201	Hyper
cg07768843	0.341716	2.03258	3.60423	0.000738845	0.999956	-1.61876	GPM6B	chrX	13955102	13955102	Hyper
cg03034457	0.340485	3.94391	3.72571	0.000509997	0.999956	-1.42037		chr17	38772457	38772457	Hyper
cg15568398	0.339711	3.64263	4.32577	7.5903e-05	0.999956	-0.41159	MGMT	chr10	131556825	131556825	Hyper
cg22962098	0.337259	3.68993	3.70978	0.000535573	0.999956	-1.44653	RHOBTB2;RHOBTB2;RHOBTB2	chr8	22865085	22865085	Hyper
cg19273462	0.335892	3.61598	3.7487	0.000475165	0.999956	-1.38257	RGL4;GUSBP11	chr22	24035920	24035920	Hyper
cg16853860	0.334988	0.572626	4.26334	9.30166e-05	0.999956	-0.51826	PSMB9;TAP1	chr6	32823116	32823116	Hyper
cg23029159	0.334794	2.73714	4.07354	0.000171407	0.999956	-0.840488	MIR154	chr14	101524635	101524635	Hyper
cg11937689	0.334714	4.27	3.51642	0.000962399	0.999956	-1.76054	NOBOX	chr7	144100805	144100805	Hyper
cg15740437	0.33452	-6.16018	3.66685	0.00061077	0.999956	-1.51681	FAM162A;CCDC58	chr3	122102855	122102855	Hyper
cg17375419	0.333515	3.50712	3.51188	0.000975589	0.999956	-1.76785		chr7	155675480	155675480	Hyper
cg13899142	0.331498	3.49111	3.69629	0.000558192	0.999956	-1.46865	EFR3B	chr2	25301733	25301733	Hyper
cg06567996	0.330901	3.79102	4.24853	9.75975e-05	0.999956	-0.54352		chr9	129331288	129331288	Hyper
cg07533729	0.329737	3.72351	4.40706	5.81561e-05	0.999956	-0.27227	FN1	chr2	216246971	216246971	Hyper
cg06714655	0.329703	2.92291	4.15552	0.000131804	0.999956	-0.701719	RAB40C	chr16	671171	671171	Hyper
cg23251809	0.329477	3.4289	3.55105	0.000867444	0.999956	-1.7048	CSNK1A1P1	chr15	37110323	37110323	Hyper
cg21556191	0.328366	-5.14496	4.01426	0.000206999	0.999956	-0.940388	LONRF1	chr8	12613561	12613561	Hyper
cg00250419	0.32605	4.3291	4.28176	8.76084e-05	0.999956	-0.486806	NCAPD3	chr11	134025929	134025929	Hyper
cg05272288	0.325988	3.97226	3.54563	0.000881682	0.999956	-1.71353	MST1R;MST1R;MST1R	chr3	49933525	49933525	Hyper
cg21234195	0.325814	-5.48909	3.92304	0.00027612	0.999956	-1.09332		chr8	144489782	144489782	Hyper
cg20996788	0.324926	3.20444	4.36083	6.76815e-05	0.999956	-0.35156	ATP10A	chr15	26039651	26039651	Hyper
cg09334766	0.32389	3.55514	3.83338	0.000365519	0.999956	-1.2426		chr2	2755057	2755057	Hyper
cg25889475	0.323739	4.33128	3.53798	0.000902188	0.999956	-1.72587		chr2	183780280	183780280	Hyper
cg19363970	0.32085	3.22548	4.1744	0.000124031	0.999956	-0.669669	TBC1D4	chr13	75936395	75936395	Hyper
cg00510795	0.320323	3.72907	3.52181	0.000947	0.999956	-1.75188		chr5	98099238	98099238	Hyper
cg09431970	0.318982	3.85765	3.76005	0.000458807	0.999956	-1.36386		chr12	19151873	19151873	Hyper
cg10102897	0.318936	3.4594	3.54315	0.000888279	0.999956	-1.71753		chr12	115306502	115306502	Hyper
cg23863066	0.318218	2.35754	4.1906	0.000117716	0.999956	-0.642138	LINC01152;LOC102723517	chr17	70031242	70031242	Hyper
cg13585175	0.317834	2.61396	3.53907	0.000899232	0.999956	-1.72411	AKR1CL1	chr10	5228106	5228106	Hyper
cg00092427	0.317065	2.63872	3.56348	0.000835586	0.999956	-1.68473	LMF1-AS1;LMF1-AS1;LMF1;LMF1;LMF1	chr16	970864	970864	Hyper
cg17130745	0.316363	3.22721	3.66235	0.000619208	0.999956	-1.52415		chr1	81797258	81797258	Hyper
cg27127814	0.315937	-5.39144	4.25842	9.45138e-05	0.999956	-0.526648		chr13	53425257	53425257	Hyper
cg11960189	0.315783	3.58044	3.61607	0.000712792	0.999956	-1.59952		chr2	60580258	60580258	Hyper
cg04071758	0.312033	2.4069	3.73773	0.000491482	0.999956	-1.40061	CREBBP;CREBBP	chr16	3776298	3776298	Hyper
cg26212352	0.309714	3.66267	3.89718	0.000299479	0.999956	-1.1365	INF2;INF2	chr14	105177589	105177589	Hyper
cg20677267	0.309706	3.49491	3.51439	0.000968264	0.999956	-1.7638	SASH1	chr6	148834863	148834863	Hyper
cg10621562	0.309565	3.76123	3.57209	0.000814198	0.999956	-1.67082		chr7	4383344	4383344	Hyper
cg14426249	0.30912	4.59944	3.77817	0.000433825	0.999956	-1.33398	VWA3A	chr16	22142958	22142958	Hyper
cg13491928	0.308529	3.18697	3.60935	0.000727466	0.999956	-1.61044	TMEM56;TMEM56;TMEM56-RWDD3	chr1	95591168	95591168	Hyper
cg05213987	0.307135	3.51068	3.68279	0.000581727	0.999956	-1.49074	SEMA4A;SEMA4A;SEMA4A;SEMA4A	chr1	156128728	156128728	Hyper
cg13941085	0.306948	4.37517	3.7179	0.000522388	0.999956	-1.4332	FYCO1	chr3	46010476	46010476	Hyper
cg15986555	0.304609	1.43936	3.62511	0.000693505	0.999956	-1.58483	FGFR2;FGFR2;FGFR2;FGFR2;FGFR2;FGFR2;FGFR2;FGFR2;FGFR2	chr10	123243400	123243400	Hyper
cg15039694	0.304391	3.13136	3.57204	0.000814306	0.999956	-1.67089		chr3	125678667	125678667	Hyper
cg15349424	0.303768	3.85437	3.65909	0.000625399	0.999956	-1.52947	TGIF2	chr20	35207000	35207000	Hyper
cg00134190	0.303755	3.44091	3.63122	0.00068076	0.999956	-1.57489		chr6	1578113	1578113	Hyper
cg07150777	0.303501	3.07937	3.6714	0.000602347	0.999956	-1.50937	HDAC4	chr2	239996253	239996253	Hyper
cg21272257	0.302587	4.28465	3.67599	0.000593956	0.999956	-1.50187		chr10	29227090	29227090	Hyper
cg08860374	0.302032	2.26342	3.59057	0.000770022	0.999956	-1.64091	LOC101927421	chr5	124443107	124443107	Hyper
cg25378401	0.300455	3.35765	3.52044	0.000950887	0.999956	-1.75408	OR1S2	chr11	57972170	57972170	Hyper
cg18040901	0.300319	-3.96653	3.98399	0.000227837	0.999956	-0.99125	HOTAIR	chr12	54357530	54357530	Hyper
cg02565210	0.299924	2.68062	4.30991	7.99332e-05	0.999956	-0.438707	PLA2G6	chr22	38520374	38520374	Hyper
cg17140647	0.299658	-5.81676	3.949	0.000254458	0.999956	-1.04991	RBM14	chr11	66384868	66384868	Hyper
cg23643767	0.299094	4.30684	4.52275	3.96936e-05	0.999956	-0.0733027		chr6	75667042	75667042	Hyper
cg14647845	0.297264	2.94822	3.85842	0.000338077	0.999956	-1.20103	ABLIM2;ABLIM2;ABLIM2;ABLIM2;ABLIM2;ABLIM2;ABLIM2	chr4	8107819	8107819	Hyper
cg16875637	0.295261	3.08142	3.52821	0.000929024	0.999956	-1.7416		chr4	7185889	7185889	Hyper
cg18737473	0.295073	3.30999	3.59717	0.000754801	0.999956	-1.63021	MCF2L;MCF2L	chr13	113741605	113741605	Hyper
cg04583529	0.293823	3.94783	3.55231	0.000864175	0.999956	-1.70277	TMEM161A	chr19	19230594	19230594	Hyper
cg01031587	0.293701	3.60359	3.52064	0.000950317	0.999956	-1.75376	ATXN7L2	chr1	110032394	110032394	Hyper
cg13521358	0.293407	3.30483	4.04183	0.000189635	0.999956	-0.893973	BMP1;BMP1;BMP1;BMP1	chr8	22057690	22057690	Hyper
cg18635657	0.292628	2.82365	3.65067	0.000641642	0.999956	-1.5432		chr4	127700801	127700801	Hyper
cg16875863	0.292344	-1.83795	3.69437	0.000561474	0.999956	-1.47178	GRIN2D;GRWD1	chr19	48947572	48947572	Hyper
cg05118430	0.291748	2.88992	3.53348	0.000914437	0.999956	-1.7331		chr1	210468441	210468441	Hyper
cg13388625	0.291169	-1.19534	3.6113	0.000723185	0.999956	-1.60728		chr6	37151506	37151506	Hyper
cg14685206	0.29116	3.55678	3.51059	0.000979359	0.999956	-1.76992	HIVEP3;HIVEP3;HIVEP3;HIVEP3	chr1	42344975	42344975	Hyper
cg09377736	0.289825	2.8938	4.04135	0.000189926	0.999956	-0.894785	CALD1;CALD1;CALD1;CALD1;CALD1	chr7	134634959	134634959	Hyper
cg04673371	0.288413	-5.71598	3.50828	0.000986132	0.999956	-1.77362	MKLN1;MKLN1	chr7	131012253	131012253	Hyper
cg18329967	0.285376	2.70077	3.85353	0.000343274	0.999956	-1.20915	LMF1;LMF1;LMF1	chr16	955416	955416	Hyper
cg19638292	0.285086	3.20184	3.63923	0.000664376	0.999956	-1.56184	ASB10;ASB10;ASB10	chr7	150878399	150878399	Hyper
cg05512669	0.28189	-6.33686	3.75996	0.000458945	0.999956	-1.36403	AKD1;AKD1;FIG4;FIG4	chr6	110012488	110012488	Hyper
cg23646330	0.281281	2.81979	3.56906	0.000821651	0.999956	-1.67571	SH3BP2;SH3BP2	chr4	2813356	2813356	Hyper
cg14414682	0.28109	1.73912	4.85569	1.29996e-05	0.999956	0.502244	CHN1	chr2	175700729	175700729	Hyper
cg26798834	0.280868	0.806489	3.59301	0.00076435	0.999956	-1.63695	F8	chrX	154194800	154194800	Hyper
cg25026125	0.278492	2.91027	4.08277	0.000166426	0.999956	-0.824892		chr11	68615451	68615451	Hyper
cg08004162	0.278232	-5.54697	3.65631	0.00063071	0.999956	-1.534	C9orf7;C9orf7	chr9	136325323	136325323	Hyper
cg21766694	0.276919	3.42604	4.33923	7.26366e-05	0.999956	-0.388547	C2CD2L	chr11	118980142	118980142	Hyper
cg20137347	0.276739	-4.99363	3.65072	0.000641547	0.999956	-1.54312	VPS26A;VPS26A	chr10	70884199	70884199	Hyper
cg05508099	0.2767	0.84309	3.69135	0.000566701	0.999956	-1.47674		chr9	132353957	132353957	Hyper
cg07423050	0.275004	2.43033	3.50675	0.000990646	0.999956	-1.77607	FARP1	chr13	99094983	99094983	Hyper
cg23955723	0.273794	-5.72441	3.85449	0.000342255	0.999956	-1.20757	CLPTM1	chr19	45458052	45458052	Hyper
cg00830813	0.272507	3.79533	3.99782	0.000218081	0.999956	-0.968036	ADAP1	chr7	984874	984874	Hyper
cg22925006	0.271858	-5.43829	3.51403	0.000969308	0.999956	-1.76438	ATP6V1C1	chr8	104033618	104033618	Hyper
cg01571383	0.269222	4.08879	3.5525	0.000863666	0.999956	-1.70246		chr5	3740754	3740754	Hyper
cg03982350	0.265964	1.85177	3.52221	0.000945879	0.999956	-1.75125		chr16	87184047	87184047	Hyper
cg26280211	0.265285	3.83783	4.16623	0.00012734	0.999956	-0.683548	SEPHS1	chr10	13379818	13379818	Hyper
cg06501407	0.263611	3.22208	3.56686	0.00082714	0.999956	-1.67928		chr2	239209416	239209416	Hyper
cg16640534	0.263039	2.97983	3.54506	0.000883196	0.999956	-1.71445		chr12	115888847	115888847	Hyper
cg26927547	0.262508	-4.45221	4.42909	5.40898e-05	0.999956	-0.234434	TRAP1	chr16	3766892	3766892	Hyper
cg00534627	0.26116	3.17045	3.54949	0.00087153	0.999956	-1.70732	XIRP2;XIRP2;XIRP2;XIRP2;XIRP2	chr2	168105150	168105150	Hyper
cg22244118	0.261047	-4.68742	3.82102	0.000379853	0.999956	-1.26311	TTK;TTK	chr6	80714048	80714048	Hyper
cg25914918	0.260897	3.60617	3.51953	0.000953496	0.999956	-1.75555	YIF1A;YIF1A	chr11	66052968	66052968	Hyper
cg08505647	0.260648	1.73006	3.63056	0.000682124	0.999956	-1.57596	PLAC1L	chr11	59807594	59807594	Hyper
cg20482298	0.255504	3.25398	4.0818	0.000166946	0.999956	-0.826542		chr14	101913036	101913036	Hyper
cg11375475	0.254335	-5.73809	3.72746	0.00050726	0.999956	-1.41749	BBC3;BBC3;BBC3;BBC3;BBC3	chr19	47734362	47734362	Hyper
cg03709297	0.25402	2.61303	3.98503	0.00022709	0.999956	-0.989507	SNORD116-2	chr15	25298516	25298516	Hyper
cg12350291	0.252533	-5.43978	3.52329	0.000942815	0.999956	-1.74951	CHERP	chr19	16653739	16653739	Hyper
cg16526957	0.252186	2.23184	4.0231	0.000201274	0.999956	-0.925524		chr10	44745334	44745334	Hyper
cg19324997	0.251839	3.75028	3.55905	0.000846814	0.999956	-1.69188	HDAC4	chr2	240169161	240169161	Hyper
cg02858338	0.24967	3.59785	3.5328	0.00091632	0.999956	-1.73421		chr2	9813953	9813953	Hyper
cg04257841	0.249315	2.14765	3.61581	0.000713351	0.999956	-1.59994	WSCD1	chr17	5976451	5976451	Hyper
cg26881360	0.249231	3.2524	3.56926	0.000821177	0.999956	-1.6754	MCC;MCC	chr5	112622133	112622133	Hyper
cg04075737	0.24662	3.02625	3.60484	0.000737484	0.999956	-1.61777		chr3	14331576	14331576	Hyper
cg08958748	0.245352	0.884851	3.5205	0.000950726	0.999956	-1.75399	LOC644669	chr18	15321140	15321140	Hyper
cg10748876	0.243622	2.96728	3.77387	0.000439635	0.999956	-1.34108		chr2	20813274	20813274	Hyper
cg22792503	0.241738	2.24224	3.83635	0.000362156	0.999956	-1.23768	RAB37	chr17	72729129	72729129	Hyper
cg06084613	0.240504	3.23771	3.75687	0.000463328	0.999956	-1.3691	SLC1A2;SLC1A2;SLC1A2	chr11	35424691	35424691	Hyper
cg21442773	0.240203	-5.33454	4.27899	8.84038e-05	0.999956	-0.49155	LYST	chr1	236029828	236029828	Hyper
cg13286510	0.240138	-5.20543	4.1083	0.000153376	0.999956	-0.781732	GRM8	chr7	126893007	126893007	Hyper
cg20296001	0.237789	-4.05446	3.7436	0.000482679	0.999956	-1.39096	TTC14;TTC14	chr3	180320159	180320159	Hyper
cg03108827	0.236777	2.92784	3.6356	0.000671767	0.999956	-1.56777	C4orf44;C4orf44	chr4	3250295	3250295	Hyper
cg19741792	0.230465	3.34943	3.85916	0.000337301	0.999956	-1.1998	PHACTR3;PHACTR3;PHACTR3;PHACTR3	chr20	58262484	58262484	Hyper
cg20149956	0.229873	-3.33367	3.6142	0.00071685	0.999956	-1.60256	ZNF672	chr1	249132233	249132233	Hyper
cg05708566	0.228673	2.40027	3.81017	0.000392874	0.999956	-1.28108	ANAPC2;SSNA1	chr9	140082149	140082149	Hyper
cg14093144	0.226881	3.09672	3.75015	0.000473032	0.999956	-1.38017		chr1	2936311	2936311	Hyper
cg01995064	0.226171	3.09524	3.65265	0.000637796	0.999956	-1.53998		chr16	66289877	66289877	Hyper
cg03607891	0.225095	2.39621	3.55127	0.000866865	0.999956	-1.70444	LEPR;LEPR	chr1	66099615	66099615	Hyper
cg15559583	0.2214	-3.09543	3.54023	0.000896098	0.999956	-1.72223		chr16	88509778	88509778	Hyper
cg15079528	0.21716	3.08609	3.52391	0.000941058	0.999956	-1.74851	PPP1R3B;PPP1R3B	chr8	8998907	8998907	Hyper
cg18504367	0.213077	2.08756	4.31291	7.91546e-05	0.999956	-0.433575		chr4	185251156	185251156	Hyper
cg00845304	0.21161	2.70096	3.55182	0.000865445	0.999956	-1.70356	LMF1-AS1;LMF1-AS1;LMF1;LMF1;LMF1	chr16	970937	970937	Hyper
cg21614535	0.209749	2.11865	4.76164	1.78612e-05	0.999956	0.339368	LINC01298	chr8	96220595	96220595	Hyper
cg07244202	0.209379	0.709445	3.81889	0.00038238	0.999956	-1.26664	ADAM12;ADAM12	chr10	127750970	127750970	Hyper
cg19964173	0.209133	2.24251	3.63578	0.000671391	0.999956	-1.56747	ATP2B3;ATP2B3	chrX	152845043	152845043	Hyper
cg21198502	0.206379	3.69396	3.7146	0.000527708	0.999956	-1.43862	ENGASE	chr17	77069613	77069613	Hyper
cg10455321	0.206045	2.75751	3.71683	0.000524111	0.999956	-1.43496		chr11	46269315	46269315	Hyper
cg21274440	0.194657	1.98103	3.61673	0.00071138	0.999956	-1.59846		chr10	14417400	14417400	Hyper
cg09594480	0.194447	2.29268	3.71685	0.000524073	0.999956	-1.43492		chr9	15151475	15151475	Hyper
cg20449654	0.193956	2.42868	3.54018	0.000896232	0.999956	-1.72231	MTCL1	chr18	8721414	8721414	Hyper
cg19978540	0.193078	-4.70442	3.55746	0.000850873	0.999956	-1.69445		chr12	3409405	3409405	Hyper
cg25118167	0.191842	2.25989	3.62458	0.000694636	0.999956	-1.5857		chr3	128144503	128144503	Hyper
cg04804094	0.190731	2.44196	3.58777	0.000776565	0.999956	-1.64545	ARHGEF10	chr8	1879091	1879091	Hyper
cg23320493	0.189783	-5.40333	3.5394	0.000898357	0.999956	-1.72358		chr20	23343405	23343405	Hyper
cg02158499	0.189345	-4.67866	3.61454	0.000716104	0.999956	-1.60201	LENG8-AS1;LENG8	chr19	54960210	54960210	Hyper
cg00119964	0.188978	-0.318274	3.84986	0.000347224	0.999956	-1.21525	CASQ2	chr1	116248380	116248380	Hyper
cg10623221	0.185776	1.67394	3.90441	0.00029276	0.999956	-1.12443	NLGN1	chr3	173119212	173119212	Hyper
cg09736959	0.184228	1.0809	3.82295	0.000377582	0.999956	-1.25991	LTA;LTA;LTA	chr6	31540114	31540114	Hyper
cg10485447	0.180602	-5.4234	3.56235	0.000838452	0.999956	-1.68656		chr1	208042680	208042680	Hyper
cg13887180	0.174056	2.50391	3.67398	0.000597606	0.999956	-1.50515		chr20	55687999	55687999	Hyper
cg25682936	0.17377	-4.5416	3.60664	0.000733471	0.999956	-1.61485	SF3A3	chr1	38455768	38455768	Hyper
cg02700624	0.172454	-4.9994	3.57085	0.000817233	0.999956	-1.67281	ATP5D;ATP5D	chr19	1241590	1241590	Hyper
cg22168674	0.171712	1.64039	3.55415	0.000859399	0.999956	-1.6998		chr2	114413993	114413993	Hyper
cg24525960	0.168989	1.55115	4.36625	6.64903e-05	0.999956	-0.342271	TRIO	chr5	14407367	14407367	Hyper
cg17322668	0.166653	0.641268	4.29474	8.39859e-05	0.999956	-0.464646	LOC283922	chr16	74401231	74401231	Hyper
cg22040303	0.164152	1.23372	3.61113	0.000723558	0.999956	-1.60755	CNGA2	chrX	150912076	150912076	Hyper
cg14705778	0.163816	-2.05264	3.78419	0.000425823	0.999956	-1.32404	HMGB2;HMGB2;HMGB2;HMGB2	chr4	174254825	174254825	Hyper
cg11976193	0.162886	2.31002	3.61156	0.000722617	0.999956	-1.60686	TFDP1;TFDP1	chr13	114257583	114257583	Hyper
cg11037424	0.162165	-4.46546	3.60268	0.000742311	0.999956	-1.62127	PRPF6;PRPF6	chr20	62612592	62612592	Hyper
cg24395652	0.161511	2.14163	3.58203	0.000790144	0.999956	-1.65474		chr16	88141184	88141184	Hyper
cg13243647	0.147778	-3.73207	3.56458	0.00083283	0.999956	-1.68295	INTS6-AS1;INTS6;INTS6;INTS6;INTS6;INTS6;INTS6;INTS6	chr13	52026826	52026826	Hyper
cg02138661	0.142284	1.35022	3.72137	0.000516853	0.999956	-1.42751		chr1	41880822	41880822	Hyper
cg00627447	0.136855	0.821574	3.79375	0.000413396	0.999956	-1.30824	CDH13;CDH13;CDH13;CDH13	chr16	83233690	83233690	Hyper
cg14943053	-0.124294	-1.10662	-3.63546	0.000672056	0.999956	-1.568	EXOG;EXOG	chr3	38548804	38548804	Hypo
cg25408325	-0.142001	1.12795	-3.54988	0.000870491	0.999956	-1.70668	PCDHGA4;PCDHGA1;PCDHGA6;PCDHGA5;PCDHGB1;PCDHGA3;PCDHGA6;PCDHGA2;PCDHGB2;PCDHGB3	chr5	140755529	140755529	Hypo
cg13590605	-0.145901	1.58076	-3.60887	0.000728531	0.999956	-1.61122	PISD;MIR7109	chr22	32018555	32018555	Hypo
cg05035620	-0.146739	1.64353	-3.63226	0.000678609	0.999956	-1.5732		chr22	21567227	21567227	Hypo
cg09244338	-0.146745	0.730853	-3.55509	0.000856979	0.999956	-1.69829	IGSF21	chr1	18622294	18622294	Hypo
cg08505778	-0.16328	-1.34478	-4.07347	0.000171445	0.999956	-0.840606	UPK1A-AS1;UPK1A;UPK1A	chr19	36164603	36164603	Hypo
cg10343365	-0.17245	-0.177064	-3.58045	0.000793914	0.999956	-1.65729		chr8	36839245	36839245	Hypo
cg04840010	-0.173043	2.14889	-3.98687	0.000225774	0.999956	-0.986424	NFATC1;NFATC1;NFATC1;NFATC1;NFATC1;NFATC1;NFATC1;NFATC1;NFATC1;NFATC1	chr18	77176710	77176710	Hypo
cg25468341	-0.175227	0.666355	-3.85291	0.000343941	0.999956	-1.21018	MUC5B	chr11	1242961	1242961	Hypo
cg04344792	-0.179969	0.365045	-3.99875	0.000217436	0.999956	-0.966465		chr11	69785829	69785829	Hypo
cg06251561	-0.186097	2.2831	-3.52703	0.00093231	0.999956	-1.74349	VPS53;VPS53	chr17	438379	438379	Hypo
cg08903855	-0.189118	-2.19025	-3.53875	0.00090009	0.999956	-1.72462		chr1	37056769	37056769	Hypo
cg09585574	-0.19016	-3.33495	-3.52827	0.00092884	0.999956	-1.74149	HDAC4	chr2	240186407	240186407	Hypo
cg17827724	-0.190707	2.80192	-3.59604	0.000757376	0.999956	-1.63203		chr10	31325355	31325355	Hypo
cg06380405	-0.190986	-4.4183	-3.5078	0.000987538	0.999956	-1.77439		chr1	174999081	174999081	Hypo
cg12179105	-0.194935	-2.70861	-3.63835	0.000666164	0.999956	-1.56328	ZNF788	chr19	12203946	12203946	Hypo
cg05255803	-0.195727	2.05355	-3.95678	0.000248289	0.999956	-1.03688	SNHG3-RCC1;RCC1;SNHG3-RCC1;RCC1;RCC1;SNHG3-RCC1	chr1	28857038	28857038	Hypo
cg00221143	-0.197688	-0.864642	-3.65423	0.000634731	0.999956	-1.5374		chr19	46912056	46912056	Hypo
cg10955545	-0.199046	1.56713	-3.59079	0.000769488	0.999956	-1.64054		chr2	131502765	131502765	Hypo
cg05052969	-0.200349	-3.31423	-3.83645	0.000362046	0.999956	-1.23752		chr1	214156842	214156842	Hypo
cg00657616	-0.20457	-4.68872	-3.82739	0.000372399	0.999956	-1.25254	RPS10;RPS10-NUDT3;RPS10;RPS10	chr6	34393093	34393093	Hypo
cg06720669	-0.205063	-1.44593	-3.90937	0.000288236	0.999956	-1.11615	KCNE1L;KCNE1L	chrX	108868282	108868282	Hypo
cg25112312	-0.207239	-3.23105	-3.89373	0.000302732	0.999956	-1.14225	ZNF518B	chr4	10459352	10459352	Hypo
cg17187922	-0.208796	-4.60565	-3.73096	0.000501828	0.999956	-1.41174	SS18;SS18	chr18	23671079	23671079	Hypo
cg23287679	-0.212851	2.76832	-4.23087	0.000103347	0.999956	-0.573616		chr4	6321553	6321553	Hypo
cg03988936	-0.213474	-3.48592	-4.43069	5.38067e-05	0.999956	-0.231696	SLC35D3	chr6	137244332	137244332	Hypo
cg10337377	-0.215022	-3.77998	-3.70743	0.000539455	0.999956	-1.45039		chr16	55746561	55746561	Hypo
cg19218988	-0.216683	-2.32195	-3.60314	0.000741285	0.999956	-1.62052	CXorf41;NUP62CL;CXorf41	chrX	106449724	106449724	Hypo
cg19420671	-0.217488	-4.46451	-3.54319	0.00088819	0.999956	-1.71748		chr11	115580228	115580228	Hypo
cg05968233	-0.221065	-0.0507427	-3.6379	0.000667068	0.999956	-1.56401	ALKBH7	chr19	6372277	6372277	Hypo
cg06633413	-0.222598	2.45289	-3.88345	0.000312637	0.999956	-1.15938		chr4	152913773	152913773	Hypo
cg00678539	-0.223934	-3.05957	-3.84559	0.000351887	0.999956	-1.22235	MNS1	chr15	56757625	56757625	Hypo
cg03951833	-0.224394	-0.287597	-3.54331	0.000887856	0.999956	-1.71728		chr1	147801103	147801103	Hypo
cg06081030	-0.224977	-4.26755	-3.82423	0.000376083	0.999956	-1.25779	C11orf68;DRAP1;C11orf68	chr11	65687220	65687220	Hypo
cg26784165	-0.226706	-0.463293	-3.88755	0.000308646	0.999956	-1.15254		chr22	22555928	22555928	Hypo
cg12218308	-0.233243	1.68737	-4.32923	7.50485e-05	0.999956	-0.405658		chr22	22526183	22526183	Hypo
cg06926254	-0.234963	-3.76567	-3.71047	0.000534447	0.999956	-1.4454	TMEM219;TMEM219	chr16	29972939	29972939	Hypo
cg19341849	-0.237418	2.20674	-4.99286	8.15424e-06	0.999956	0.739935		chr4	1504542	1504542	Hypo
cg06862167	-0.238089	-5.58456	-3.75247	0.000469668	0.999956	-1.37636	LRRC56	chr11	537452	537452	Hypo
cg19243691	-0.238637	-5.1562	-3.50585	0.000993317	0.999956	-1.77752	FAM40B;FAM40B	chr7	129074079	129074079	Hypo
cg13496392	-0.23934	1.5917	-3.57128	0.000816175	0.999956	-1.67212	MEIG1	chr10	15014484	15014484	Hypo
cg24850535	-0.240791	-2.469	-3.75145	0.000471148	0.999956	-1.37804	SLC8A2	chr19	47947837	47947837	Hypo
cg25844590	-0.242698	-0.088422	-3.65162	0.000639787	0.999956	-1.54165	PPFIBP2	chr11	7621556	7621556	Hypo
cg01049643	-0.245599	2.37235	-3.50601	0.000992859	0.999956	-1.77727		chr12	69590632	69590632	Hypo
cg09809950	-0.2458	-5.52962	-4.25853	9.44788e-05	0.999956	-0.526454	MRPL39	chr21	26979850	26979850	Hypo
cg24518441	-0.250061	2.66962	-3.72277	0.000514639	0.999956	-1.42521	EPHA2	chr1	16475116	16475116	Hypo
cg17167253	-0.251505	-4.04594	-3.50903	0.000983918	0.999956	-1.77241	EN1	chr2	119603383	119603383	Hypo
cg10836034	-0.255392	-5.3213	-3.92899	0.000271003	0.999956	-1.08338	MYC	chr8	128747871	128747871	Hypo
cg22762180	-0.256871	-4.32706	-3.75428	0.000467045	0.999956	-1.37337	PERP	chr6	138428894	138428894	Hypo
cg03128522	-0.257417	-0.972781	-3.81381	0.000388462	0.999956	-1.27506		chr17	25788807	25788807	Hypo
cg21204588	-0.258009	3.64948	-3.58787	0.000776318	0.999956	-1.64528	ATP8B4	chr15	50316779	50316779	Hypo
cg20108600	-0.259174	3.28902	-3.61294	0.000719599	0.999956	-1.60461	TRMT12;TRMT12	chr8	125464547	125464547	Hypo
cg02945192	-0.261648	-3.76928	-3.71699	0.000523849	0.999956	-1.43469	CNN2;CNN2	chr19	1038140	1038140	Hypo
cg23897749	-0.262042	-4.74726	-4.03227	0.000195493	0.999956	-0.910086	LOC401463	chr8	65491200	65491200	Hypo
cg04123546	-0.26595	1.74818	-3.66966	0.000605555	0.999956	-1.51222	GSG2;ITGAE	chr17	3625834	3625834	Hypo
cg02086866	-0.269201	-0.178304	-3.52226	0.000945734	0.999956	-1.75117	HSPA6	chr1	161492666	161492666	Hypo
cg00756451	-0.269762	-4.23718	-3.53747	0.000903556	0.999956	-1.72668	TBX5;TBX5;TBX5;TBX5	chr12	114842700	114842700	Hypo
cg19200263	-0.270605	-3.81341	-4.27946	8.82679e-05	0.999956	-0.490743	IL17RD	chr3	57176661	57176661	Hypo
cg01351421	-0.27103	-5.62827	-3.78061	0.000430569	0.999956	-1.32995	TTC26;TTC26;TTC26	chr7	138818391	138818391	Hypo
cg01275661	-0.271594	1.44587	-3.96766	0.00023991	0.999956	-1.01865		chr10	5504438	5504438	Hypo
cg11837377	-0.271768	-4.97748	-3.5118	0.000975799	0.999956	-1.76797	COG2;COG2;COG2;COG2	chr1	230778283	230778283	Hypo
cg18082014	-0.272954	-5.16266	-3.51818	0.000957353	0.999956	-1.75772	OPA3;OPA3	chr19	46088293	46088293	Hypo
cg05210657	-0.273666	2.34023	-4.04409	0.000188276	0.999956	-0.890166	GSN;GSN;GSN;GSN;GSN;GSN;GSN;GSN;GSN;GSN	chr9	124073302	124073302	Hypo
cg14838256	-0.274145	-5.34064	-3.74693	0.000477761	0.999956	-1.38548	SRD5A3	chr4	56212685	56212685	Hypo
cg23352722	-0.275132	-2.37885	-3.50747	0.000988514	0.999956	-1.77492	PHYHIP;PHYHIP;PHYHIP;PHYHIP	chr8	22089501	22089501	Hypo
cg01125010	-0.276811	1.54921	-3.85759	0.000338959	0.999956	-1.20241	TMC8	chr17	76134099	76134099	Hypo
cg05133009	-0.278962	5.07623	-3.86254	0.000333762	0.999956	-1.19418	CAMKK2;CAMKK2;CAMKK2;CAMKK2;CAMKK2;CAMKK2;CAMKK2	chr12	121711847	121711847	Hypo
cg06119027	-0.279713	3.83231	-3.65975	0.000624133	0.999956	-1.52839	PHF7;PHF7;PHF7;PHF7	chr3	52448529	52448529	Hypo
cg12243582	-0.280945	2.19918	-4.53473	3.8147e-05	0.999956	-0.0526575	ZNF138	chr7	64254469	64254469	Hypo
cg04267345	-0.283232	-4.42425	-3.53622	0.000906949	0.999956	-1.72869	NFATC4	chr14	24835104	24835104	Hypo
cg03250135	-0.28366	0.415535	-3.63542	0.000672137	0.999956	-1.56806		chr19	4087555	4087555	Hypo
cg02687928	-0.286029	-4.28995	-4.10572	0.000154649	0.999956	-0.786099	CELF6;CELF6;CELF6	chr15	72612470	72612470	Hypo
cg11392827	-0.287016	3.22123	-3.74605	0.00047905	0.999956	-1.38692		chr11	4787675	4787675	Hypo
cg09852127	-0.290228	-2.74975	-3.58524	0.000782521	0.999956	-1.64954	PCDHA12;PCDHA7;PCDHA6;PCDHA10;PCDHA4;PCDHA11;PCDHA8;PCDHA1;PCDHA2;PCDHA6;PCDHA1;PCDHA9;PCDHA5;PCDHA3;PCDHA12;PCDHA10	chr5	140254845	140254845	Hypo
cg14532595	-0.290454	-4.5227	-3.55151	0.000866239	0.999956	-1.70405	ZNF555;ZNF555;ZNF555;ZNF555	chr19	2841466	2841466	Hypo
cg14092997	-0.290676	-1.80275	-3.50651	0.000991379	0.999956	-1.77647	KHSRP	chr19	6425737	6425737	Hypo
cg16545304	-0.292732	-4.70507	-3.7248	0.000511432	0.999956	-1.42187		chr15	96897452	96897452	Hypo
cg26041593	-0.294215	-4.06209	-3.50541	0.000994637	0.999956	-1.77823	ERBB2;PGAP3	chr17	37844971	37844971	Hypo
cg15611133	-0.300895	4.63879	-3.68535	0.000577203	0.999956	-1.48656	AVL9	chr7	32583088	32583088	Hypo
cg20674424	-0.301046	-3.22003	-3.77809	0.000433931	0.999956	-1.33411	MIR1248;EIF4A2;SNORA81	chr3	186503527	186503527	Hypo
cg12849734	-0.301452	-1.53157	-3.98366	0.000228073	0.999956	-0.991798		chr20	36298899	36298899	Hypo
cg13440139	-0.302777	-3.98781	-3.64496	0.000652895	0.999956	-1.55251		chr10	102444675	102444675	Hypo
cg00623396	-0.303365	1.99811	-4.43365	5.32839e-05	0.999956	-0.226603		chr19	57229844	57229844	Hypo
cg19940065	-0.308723	-3.29261	-3.70389	0.000545341	0.999956	-1.45619	SEPT5	chr22	19701734	19701734	Hypo
cg10244047	-0.308765	-4.81236	-3.54135	0.000893098	0.999956	-1.72043	BAI3	chr6	69346114	69346114	Hypo
cg22035305	-0.309398	1.27135	-3.85467	0.000342057	0.999956	-1.20726		chr14	103844660	103844660	Hypo
cg17546366	-0.309921	-4.01216	-3.89544	0.000301115	0.999956	-1.1394		chr5	145724443	145724443	Hypo
cg22520453	-0.310725	-3.62196	-3.85951	0.000336931	0.999956	-1.19922	LOC100506403	chr21	36850570	36850570	Hypo
cg10633958	-0.313173	-4.12628	-3.58133	0.000791817	0.999956	-1.65587	SLC8A1	chr2	40678242	40678242	Hypo
cg02261331	-0.313586	-3.48847	-3.97191	0.000236707	0.999956	-1.01152	SHC4	chr15	49154318	49154318	Hypo
cg12569905	-0.318275	3.11807	-3.89633	0.000300276	0.999956	-1.13791		chr10	38741900	38741900	Hypo
cg15829969	-0.319033	0.555603	-4.72659	2.00974e-05	0.999956	0.278704		chr1	147801025	147801025	Hypo
cg00097839	-0.319721	3.03019	-3.77031	0.000444499	0.999956	-1.34695		chrX	65223689	65223689	Hypo
cg17267866	-0.321521	-3.34187	-3.65859	0.000626357	0.999956	-1.53029		chr7	156178885	156178885	Hypo
cg04977571	-0.321885	3.22292	-3.74078	0.000486893	0.999956	-1.3956	LRBA;LRBA	chr4	151859738	151859738	Hypo
cg11142925	-0.322529	3.01006	-3.94061	0.000261274	0.999956	-1.06395		chr10	57071878	57071878	Hypo
cg11372934	-0.322932	-3.90787	-4.05324	0.000182869	0.999956	-0.874739	LOC100130872;LOC100130872-SPON2	chr4	1195318	1195318	Hypo
cg23910243	-0.3253	3.34035	-3.91053	0.000287192	0.999956	-1.11422	TGFB1I1;TGFB1I1;TGFB1I1	chr16	31484618	31484618	Hypo
cg05053365	-0.32707	3.66862	-3.51254	0.000973639	0.999956	-1.76678		chr1	244175136	244175136	Hypo
cg07301377	-0.327193	3.63325	-3.88751	0.000308691	0.999956	-1.15262	COL28A1	chr7	7576090	7576090	Hypo
cg02161858	-0.328376	3.54196	-4.04545	0.000187463	0.999956	-0.887873		chr17	21919203	21919203	Hypo
cg00812799	-0.331797	1.52254	-3.83806	0.000360237	0.999956	-1.23485	IL17D	chr13	21295612	21295612	Hypo
cg08127021	-0.338522	3.2904	-3.53974	0.00089744	0.999956	-1.72304	LRP5	chr11	68171163	68171163	Hypo
cg09262445	-0.338934	3.95789	-4.2771	8.89485e-05	0.999956	-0.494775	LOC102724552;RERE	chr1	8485541	8485541	Hypo
cg25065205	-0.340957	-4.92567	-3.51458	0.000967729	0.999956	-1.76351	C1orf57	chr1	233086286	233086286	Hypo
cg05890062	-0.344801	3.0638	-3.60555	0.00073589	0.999956	-1.61661	SNTG1	chr8	51288552	51288552	Hypo
cg05094732	-0.348014	5.0489	-3.74479	0.000480919	0.999956	-1.389	RNF130;RNF130	chr5	179383721	179383721	Hypo
cg26337559	-0.348163	3.55874	-3.87368	0.000322337	0.999956	-1.17564		chr8	143535735	143535735	Hypo
cg21041011	-0.354592	-5.18219	-4.30489	8.1253e-05	0.999956	-0.447294		chr17	61981205	61981205	Hypo
cg21570709	-0.354972	-2.42321	-4.48074	4.5617e-05	0.999956	-0.145645		chr1	150592475	150592475	Hypo
cg18021690	-0.356612	-4.39371	-3.54853	0.000874051	0.999956	-1.70887	VPS45	chr1	150039108	150039108	Hypo
cg00652727	-0.357275	-4.17568	-3.88059	0.000315444	0.999956	-1.16414	GNG4;GNG4;GNG4	chr1	235812198	235812198	Hypo
cg16338178	-0.359932	4.4056	-3.51921	0.000954405	0.999956	-1.75606	LOC285627	chr5	158894440	158894440	Hypo
cg05323286	-0.360719	1.53663	-4.36106	6.76306e-05	0.999956	-0.351167	TTLL5	chr14	76141706	76141706	Hypo
cg04397316	-0.362474	-6.34808	-3.62208	0.000699923	0.999956	-1.58976	TAB2;TAB2;TAB2	chr6	149639672	149639672	Hypo
cg11178337	-0.362608	-2.74851	-3.56523	0.0008312	0.999956	-1.6819		chr17	43065745	43065745	Hypo
cg14309446	-0.364021	2.82409	-3.86353	0.000332729	0.999956	-1.19253		chr20	42862668	42862668	Hypo
cg15148093	-0.364147	-3.48903	-4.3173	7.80291e-05	0.999956	-0.426068	ARHGEF7	chr13	111837177	111837177	Hypo
cg17721001	-0.364597	0.330601	-3.59199	0.000766721	0.999956	-1.63861	UBR5;UBR5	chr8	103285665	103285665	Hypo
cg12318400	-0.368212	-4.86191	-4.5293	3.88412e-05	0.999956	-0.0620242	AMPD3	chr11	10472159	10472159	Hypo
cg05706253	-0.370677	2.1966	-3.76146	0.000456818	0.999956	-1.36155		chrX	109123182	109123182	Hypo
cg01079840	-0.377517	2.4439	-4.57055	3.38667e-05	0.999956	0.009103	GNL1	chr6	30520405	30520405	Hypo
cg06686180	-0.377545	4.67904	-4.93311	9.99517e-06	0.999956	0.636397	ATP4A	chr19	36056027	36056027	Hypo
cg10551561	-0.378483	4.67935	-3.83786	0.000360462	0.999956	-1.23518	GTSF1L;GTSF1L	chr20	42356346	42356346	Hypo
cg09127330	-0.379567	2.04417	-4.54955	3.63154e-05	0.999956	-0.0271112	ELL	chr19	18587766	18587766	Hypo
cg03580059	-0.380139	3.8067	-3.564	0.000834296	0.999956	-1.6839	DPH1	chr17	1935241	1935241	Hypo
cg08643260	-0.381049	3.02678	-3.91289	0.000285068	0.999956	-1.11027	CCDC47	chr17	61824927	61824927	Hypo
cg06768599	-0.383001	3.7834	-3.79501	0.000411789	0.999956	-1.30616	LTB4R;LTB4R	chr14	24785488	24785488	Hypo
cg11059720	-0.384352	-0.342136	-3.77022	0.000444621	0.999956	-1.3471	PCDHGA7;PCDHGA7;PCDHGA1;PCDHGA2;PCDHGA3;PCDHGB1;PCDHGA4;PCDHGB2;PCDHGA5;PCDHGB3;PCDHGA6	chr5	140761714	140761714	Hypo
cg01115378	-0.384523	3.53929	-4.11934	0.000148046	0.999956	-0.763047	ATP6V1E2	chr2	46739832	46739832	Hypo
cg17745210	-0.384657	4.06042	-4.1968	0.000115386	0.999956	-0.631606	PSPH	chr7	56115654	56115654	Hypo
cg03980824	-0.384677	-5.4448	-3.53695	0.000904975	0.999956	-1.72752	TTLL7	chr1	84465404	84465404	Hypo
cg16629280	-0.384891	3.82073	-4.19181	0.000117257	0.999956	-0.640078	MYRF	chr11	61541274	61541274	Hypo
cg07522194	-0.385211	3.20565	-3.84239	0.000355409	0.999956	-1.22766		chr16	29169484	29169484	Hypo
cg05801017	-0.386572	4.72525	-3.74997	0.000473306	0.999956	-1.38048	ZFYVE26	chr14	68213339	68213339	Hypo
cg09393696	-0.388043	5.10529	-3.6292	0.000684948	0.999956	-1.57818		chr8	63925427	63925427	Hypo
cg13161025	-0.388219	1.72898	-3.6781	0.000590127	0.999956	-1.49841	LOC84856	chr10	42972753	42972753	Hypo
cg19235408	-0.388832	-6.08947	-3.83063	0.000368667	0.999956	-1.24717	DCTPP1	chr16	30441502	30441502	Hypo
cg06626224	-0.392886	-5.11182	-4.34398	7.15175e-05	0.999956	-0.380416	FIZ1;ZNF524	chr19	56111502	56111502	Hypo
cg15814481	-0.395473	-5.36677	-3.90169	0.00029527	0.999956	-1.12897		chr6	138020063	138020063	Hypo
cg23045908	-0.399328	-4.06781	-3.98392	0.000227891	0.999956	-0.991376	PDE4B;PDE4B;PDE4B;PDE4B	chr1	66799419	66799419	Hypo
cg13328175	-0.399479	2.72851	-3.6208	0.00070264	0.999956	-1.59184	PGM2	chr4	37829754	37829754	Hypo
cg23208587	-0.402769	-6.14197	-4.08387	0.000165848	0.999956	-0.82305		chr19	36193407	36193407	Hypo
cg14779299	-0.405855	-4.91776	-3.54566	0.000881618	0.999956	-1.71349	GMDS;GMDS	chr6	1625756	1625756	Hypo
cg10649020	-0.407734	0.961655	-3.95149	0.000252467	0.999956	-1.04574		chrX	34350860	34350860	Hypo
cg27175596	-0.408497	2.75438	-3.54386	0.000886381	0.999956	-1.71638	BRINP3	chr1	190423336	190423336	Hypo
cg04374015	-0.408888	2.37874	-3.57155	0.000815514	0.999956	-1.67169		chr10	1218763	1218763	Hypo
cg02165743	-0.414478	-3.32207	-5.20826	3.895e-06	0.999956	1.11296		chr6	28602566	28602566	Hypo
cg12988845	-0.416182	3.8028	-4.07307	0.000171663	0.999956	-0.841279		chr5	4699505	4699505	Hypo
cg01105385	-0.419105	-5.41602	-4.29235	8.46412e-05	0.999956	-0.468724	PIK3R1	chr5	67584222	67584222	Hypo
cg03062689	-0.42186	4.07467	-3.57594	0.000804794	0.999956	-1.66459	KIAA0922;KIAA0922	chr4	154477094	154477094	Hypo
cg11012683	-0.423696	-5.96994	-3.68997	0.000569095	0.999956	-1.47899	SPNS2;SPNS2	chr17	4402158	4402158	Hypo
cg26373171	-0.425288	-5.47866	-4.22449	0.000105502	0.999956	-0.584472	C1orf107	chr1	210001600	210001600	Hypo
cg01190755	-0.425757	4.76188	-3.56856	0.000822905	0.999956	-1.67652		chr6	37364884	37364884	Hypo
cg11333940	-0.427101	4.36671	-3.94818	0.000255118	0.999956	-1.05128	PDE9A;PDE9A;PDE9A;PDE9A;PDE9A;PDE9A;PDE9A;PDE9A;PDE9A;PDE9A;PDE9A;PDE9A;PDE9A;PDE9A;PDE9A;PDE9A;PDE9A;PDE9A;PDE9A;PDE9A	chr21	44162037	44162037	Hypo
cg07474356	-0.42739	-4.88952	-3.87756	0.000318451	0.999956	-1.16919	PCDH11X	chrX	91034003	91034003	Hypo
cg14359645	-0.429359	3.21818	-3.73645	0.000493423	0.999956	-1.40272		chr8	81485410	81485410	Hypo
cg01600545	-0.430412	-5.31731	-4.27776	8.87556e-05	0.999956	-0.493635	RBM9	chr22	36424962	36424962	Hypo
cg09740920	-0.431561	3.28984	-4.19766	0.000115066	0.999956	-0.630142	NFATC2	chr20	50123930	50123930	Hypo
cg01486183	-0.432953	3.84227	-3.54359	0.000887101	0.999956	-1.71682		chr14	45930824	45930824	Hypo
cg05093065	-0.434078	-5.3877	-4.18814	0.000118658	0.999956	-0.646334	TMEM158	chr3	45266451	45266451	Hypo
cg10751530	-0.43611	5.18631	-3.59304	0.000764287	0.999956	-1.6369	HTRA3;HTRA3	chr4	8270523	8270523	Hypo
cg04316653	-0.436182	4.52774	-4.10112	0.000156942	0.999956	-0.793875	SBK2	chr19	56049824	56049824	Hypo
cg05791411	-0.437058	-4.04754	-3.71637	0.000524852	0.999956	-1.43572		chr1	24165134	24165134	Hypo
cg16485993	-0.438904	3.59596	-3.69142	0.000566573	0.999956	-1.47662		chr13	60205186	60205186	Hypo
cg15126762	-0.439207	5.57626	-3.54883	0.000873244	0.999956	-1.70837	SH3TC2	chr5	148437248	148437248	Hypo
cg16016217	-0.439664	-3.03891	-4.77098	1.73081e-05	0.999956	0.355529	MED14OS;MED14	chrX	40593812	40593812	Hypo
cg21272162	-0.44094	-5.57333	-4.30628	8.08866e-05	0.999956	-0.444924	AKIP1	chr11	8935670	8935670	Hypo
cg04479071	-0.441307	4.55895	-3.65839	0.000626724	0.999956	-1.53061	OXCT1	chr5	41794623	41794623	Hypo
cg10868379	-0.444616	-5.90206	-3.51023	0.000980404	0.999956	-1.77049	ALG5;ALG5	chr13	37572812	37572812	Hypo
cg01907875	-0.451637	4.15664	-4.41249	5.71266e-05	0.999956	-0.262944		chr18	41650428	41650428	Hypo
cg03435325	-0.455157	4.48705	-3.54835	0.000874523	0.999956	-1.70916	TPRG1	chr3	188934434	188934434	Hypo
cg23105515	-0.455585	1.6652	-3.69446	0.000561324	0.999956	-1.47164	ARHGAP15	chr2	143903655	143903655	Hypo
cg18993325	-0.457094	4.31597	-3.63239	0.000678354	0.999956	-1.57299		chr9	114068410	114068410	Hypo
cg07246623	-0.457507	5.01011	-4.52682	3.91619e-05	0.999956	-0.0662965		chr12	7165236	7165236	Hypo
cg23779240	-0.458136	-2.95391	-4.14802	0.000135024	0.999956	-0.714448		chr10	102438217	102438217	Hypo
cg22910871	-0.458172	3.49635	-3.55541	0.000856134	0.999956	-1.69776	TTK;TTK;TTK;TTK	chr6	80722986	80722986	Hypo
cg12894055	-0.458716	-6.28943	-4.31419	7.88264e-05	0.999956	-0.431396	SLC47A1	chr17	19437929	19437929	Hypo
cg00325531	-0.459006	-2.12549	-3.56664	0.000827681	0.999956	-1.67963		chr1	75591353	75591353	Hypo
cg26906343	-0.462027	3.59494	-3.5897	0.000772032	0.999956	-1.64231	ANGPT4	chr20	860033	860033	Hypo
cg11843202	-0.466943	4.13796	-3.6635	0.000617043	0.999956	-1.52228		chr7	135438661	135438661	Hypo
cg02061121	-0.467199	4.64817	-4.32903	7.50987e-05	0.999956	-0.406008	SPATC1	chr8	145096593	145096593	Hypo
cg15549926	-0.471359	-5.883	-4.00617	0.000212382	0.999956	-0.953996	NUPL2	chr7	23221200	23221200	Hypo
cg11587967	-0.471752	3.9468	-3.54749	0.000876768	0.999956	-1.71053		chr2	239320538	239320538	Hypo
cg12818656	-0.48154	5.56102	-3.66306	0.000617873	0.999956	-1.52299	MUC6	chr11	1031856	1031856	Hypo
cg00816544	-0.483127	4.78171	-3.5125	0.000973756	0.999956	-1.76684	ZNF517	chr8	146032931	146032931	Hypo
cg04588284	-0.497444	-0.934372	-3.85116	0.000345824	0.999956	-1.21309		chr6	32637298	32637298	Hypo
cg09404321	-0.500067	4.43421	-3.66015	0.000623385	0.999956	-1.52775	ZMYM2;ZMYM2;ZMYM2;ZMYM2	chr13	20578208	20578208	Hypo
cg20654611	-0.5032	3.24586	-3.52608	0.000934962	0.999956	-1.74502	LGR4	chr11	27484879	27484879	Hypo
cg02018930	-0.503804	4.77522	-3.51721	0.00096015	0.999956	-1.75929	EIF4B;EIF4B	chr12	53413966	53413966	Hypo
cg19563250	-0.515979	-4.09004	-4.06714	0.000174945	0.999956	-0.851295	IMMP2L;IMMP2L	chr7	110669913	110669913	Hypo
cg21733711	-0.518145	5.28412	-3.52932	0.000925936	0.999956	-1.73981	APP;APP;APP;APP;APP;APP;APP;APP;APP;APP	chr21	27465715	27465715	Hypo
cg13564859	-0.520288	-3.61745	-3.85779	0.000338746	0.999956	-1.20208	DCUN1D4;DCUN1D4;DCUN1D4;DCUN1D4	chr4	52709895	52709895	Hypo
cg22902969	-0.522963	-4.91725	-4.12081	0.000147349	0.999956	-0.760555	SUMF2	chr7	56131795	56131795	Hypo
cg03239326	-0.525626	2.35158	-3.53643	0.000906393	0.999956	-1.72836	LOC100240734;FLJ12825	chr12	54496174	54496174	Hypo
cg13943985	-0.525921	-5.92151	-3.58806	0.000775862	0.999956	-1.64496	CSTF1;AURKA;AURKA;CSTF1;CSTF1;CSTF1;AURKA;AURKA;CSTF1;AURKA;AURKA	chr20	54967718	54967718	Hypo
cg22628623	-0.527585	-6.05327	-3.72255	0.000514976	0.999956	-1.42556	PI4KA;SNAP29	chr22	21213081	21213081	Hypo
cg26257082	-0.527909	-5.26364	-3.82063	0.000380306	0.999956	-1.26374		chr1	198906494	198906494	Hypo
cg00781985	-0.530624	-6.31252	-4.48933	4.43394e-05	0.999956	-0.130859	SDCCAG1	chr14	50319603	50319603	Hypo
cg07555084	-0.533008	1.52832	-3.6481	0.000646694	0.999956	-1.5474		chr6	27186199	27186199	Hypo
cg00360599	-0.537853	3.07669	-4.0649	0.0001762	0.999956	-0.855079	PHF12;PHF12;PHF12;LOC101927018	chr17	27264093	27264093	Hypo
cg00167820	-0.548884	4.97702	-4.28934	8.54761e-05	0.999956	-0.473874		chr8	131663355	131663355	Hypo
cg09313300	-0.551818	5.34487	-3.83293	0.000366035	0.999956	-1.24336		chr1	32753345	32753345	Hypo
cg03858102	-0.554399	-5.57692	-3.58386	0.00078578	0.999956	-1.65177		chr1	33515278	33515278	Hypo
cg16841727	-0.556969	5.50847	-3.85743	0.000339123	0.999956	-1.20267		chr14	97629281	97629281	Hypo
cg21960859	-0.558132	-5.19732	-3.72915	0.00050463	0.999956	-1.41472	TLL1	chr4	166795649	166795649	Hypo
cg05351267	-0.558878	-6.62163	-3.56873	0.000822488	0.999956	-1.67625	HAGH;FAHD1;HAGH;FAHD1;FAHD1	chr16	1877388	1877388	Hypo
cg14565279	-0.566336	0.272607	-4.91119	1.07685e-05	0.999956	0.598411	ATP2B4;SNORA77	chr1	203698627	203698627	Hypo
cg13917229	-0.566647	5.23727	-3.56362	0.000835246	0.999956	-1.68451	LINC01338	chr5	82154783	82154783	Hypo
cg17505852	-0.571508	3.2487	-4.11178	0.000151675	0.999956	-0.775838	NF2;NF2;NF2;NF2;NF2;NF2;NF2;NF2;NF2	chr22	30003603	30003603	Hypo
cg07568307	-0.576665	-3.40542	-4.47427	4.66024e-05	0.999956	-0.156772		chr1	221066979	221066979	Hypo
cg21915523	-0.57881	1.81865	-3.82594	0.00037408	0.999956	-1.25494	TMIGD1	chr17	28657793	28657793	Hypo
cg09906747	-0.579447	-6.30803	-4.32119	7.70468e-05	0.999956	-0.419427	SON;GART	chr21	34914446	34914446	Hypo
cg21835311	-0.5848	3.75959	-3.89384	0.000302623	0.999956	-1.14206		chr7	33842854	33842854	Hypo
cg02205181	-0.585865	-7.00087	-3.51272	0.000973135	0.999956	-1.7665	NFKB2;NFKB2;NFKB2	chr10	104154811	104154811	Hypo
cg03661344	-0.588552	4.933	-4.51644	4.05336e-05	0.999956	-0.0841857	TGM7	chr15	43593111	43593111	Hypo
cg13679893	-0.589429	4.85405	-3.85845	0.000338047	0.999956	-1.20098		chr18	45072354	45072354	Hypo
cg13088660	-0.590792	4.4818	-3.73234	0.000499705	0.999956	-1.40948	SPTBN1	chr2	54898349	54898349	Hypo
cg27406802	-0.59269	4.75042	-3.54147	0.000892769	0.999956	-1.72024	NCRNA00171	chr6	29995967	29995967	Hypo
cg06310969	-0.593316	-6.28475	-3.55929	0.000846207	0.999956	-1.6915	LPIN1;LPIN1;LPIN1;LPIN1	chr2	11894060	11894060	Hypo
cg25230902	-0.594384	5.56187	-3.51933	0.000954061	0.999956	-1.75587		chr2	239709312	239709312	Hypo
cg25075644	-0.595313	-6.34455	-3.8808	0.000315241	0.999956	-1.16379	MALT1;MALT1	chr18	56338565	56338565	Hypo
cg08318212	-0.595376	-Inf	-3.84101	0.000363778	0.999956	-1.25855	EDN3;EDN3;EDN3;EDN3	chr20	57875364	57875364	Hypo
cg00459795	-0.595814	-6.22291	-3.98549	0.00022676	0.999956	-0.988736	ZNF514	chr2	95825312	95825312	Hypo
cg11003199	-0.59953	6.55326	-3.60905	0.000728131	0.999956	-1.61093	SPTBN1	chr2	54890526	54890526	Hypo
cg04393002	-0.602291	-4.38804	-3.66793	0.00060875	0.999956	-1.51503	PIBF1;DIS3;DIS3	chr13	73357203	73357203	Hypo
cg07930192	-0.604324	-3.10579	-4.26806	9.15998e-05	0.999956	-0.510198		chr7	1003750	1003750	Hypo
cg22344332	-0.606161	4.70507	-3.72059	0.000518087	0.999956	-1.42878		chr4	129446834	129446834	Hypo
cg08953113	-0.611307	-6.03424	-3.61682	0.000711177	0.999956	-1.59831	CCNYL1;CCNYL1;CCNYL1;CCNYL1	chr2	208576345	208576345	Hypo
cg23015949	-0.630629	-6.1382	-3.51032	0.000980142	0.999956	-1.77035	ZNF419;ZNF419;ZNF419;ZNF419;ZNF419;ZNF419;ZNF419	chr19	57999447	57999447	Hypo
cg03931958	-0.631592	3.74451	-3.87832	0.000317695	0.999956	-1.16792		chr5	68432462	68432462	Hypo
cg09460500	-0.633653	4.35811	-3.51937	0.000953959	0.999956	-1.75581	CAMLG	chr5	134077921	134077921	Hypo
cg25459931	-0.63595	5.14139	-3.53851	0.000900748	0.999956	-1.72501	UBE2E2;MIR548AC	chr3	23593947	23593947	Hypo
cg05922265	-0.641565	2.69857	-3.59206	0.000766552	0.999956	-1.63849		chr5	120097654	120097654	Hypo
cg06316553	-0.642294	-4.96729	-4.26683	9.19663e-05	0.999956	-0.512295	DDX59	chr1	200639278	200639278	Hypo
cg13561662	-0.642555	6.0567	-3.66912	0.000606549	0.999956	-1.51309	POM121	chr7	72364316	72364316	Hypo
cg27101948	-0.644127	-6.56783	-3.62776	0.00068795	0.999956	-1.58052	UBE2I;UBE2I;UBE2I;UBE2I	chr16	1359435	1359435	Hypo
cg01529365	-0.646333	-6.06256	-3.56833	0.000823462	0.999956	-1.67689		chr12	114879154	114879154	Hypo
cg18038372	-0.646521	2.08362	-4.03612	0.000193115	0.999956	-0.903603	MGMT	chr10	131404769	131404769	Hypo
cg05450995	-0.64869	-6.5508	-4.11556	0.000149849	0.999956	-0.76944	BCL7A;BCL7A	chr12	122460105	122460105	Hypo
cg02802298	-0.653618	-5.86488	-3.58961	0.000772244	0.999956	-1.64245	DYNC2LI1;DYNC2LI1;DYNC2LI1;DYNC2LI1;DYNC2LI1;DYNC2LI1	chr2	44001252	44001252	Hypo
cg13181783	-0.65445	4.44585	-3.54374	0.000886721	0.999956	-1.71659	TNIK;TNIK;TNIK;TNIK;TNIK;TNIK;TNIK;TNIK	chr3	170944936	170944936	Hypo
cg22682458	-0.657529	3.44717	-4.04236	0.000189314	0.999956	-0.893077	ALDH1A2;ALDH1A2;ALDH1A2;ALDH1A2	chr15	58307333	58307333	Hypo
cg27543700	-0.661127	-5.65388	-3.62493	0.0006939	0.999956	-1.58513	C1orf101;C1orf101	chr1	244624883	244624883	Hypo
cg24397382	-0.666032	3.99424	-3.75971	0.000459296	0.999956	-1.36443	STX1A;STX1A	chr7	73115378	73115378	Hypo
cg23973873	-0.672824	3.6338	-3.74527	0.000480205	0.999956	-1.38821	LOC285205	chr3	107601860	107601860	Hypo
cg05998244	-0.673805	4.92616	-4.31283	7.91776e-05	0.999956	-0.433727	LONRF2	chr2	100925657	100925657	Hypo
cg11655564	-0.677808	5.06601	-3.78074	0.000430399	0.999956	-1.32974		chr12	133698771	133698771	Hypo
cg14921283	-0.678126	3.8925	-4.74826	1.86842e-05	0.999956	0.316215	CEP170	chr1	243388807	243388807	Hypo
cg27131607	-0.679365	-3.43229	-4.40789	5.79978e-05	0.999956	-0.270847	DDX42;CCDC47	chr17	61851115	61851115	Hypo
cg20124933	-0.687928	5.25615	-3.59177	0.000767222	0.999956	-1.63896	KCNQ1;KCNQ1	chr11	2597564	2597564	Hypo
cg00419855	-0.688618	6.63438	-3.62455	0.000694686	0.999956	-1.58574	USF1;USF1;USF1;USF1;USF1;USF1	chr1	161010454	161010454	Hypo
cg02307415	-0.711329	3.42122	-4.27818	8.86349e-05	0.999956	-0.492921	MPP7	chr10	28527934	28527934	Hypo
cg26358063	-0.721597	5.03541	-4.08548	0.000164993	0.999956	-0.820319		chr12	107708453	107708453	Hypo
cg24905679	-0.724094	6.19083	-4.19571	0.000115791	0.999956	-0.63345	ZNF865	chr19	56124886	56124886	Hypo
cg08674011	-0.726665	5.08761	-3.85922	0.000337236	0.999956	-1.1997	NOD1	chr7	30490222	30490222	Hypo
cg08390329	-0.740216	4.15747	-5.01974	7.4391e-06	0.999956	0.786515		chr12	46548578	46548578	Hypo
cg22006133	-0.755479	-5.56543	-3.55878	0.000847511	0.999956	-1.69233		chr12	57825191	57825191	Hypo
cg10698098	-0.758704	-5.67534	-3.58227	0.000789553	0.999956	-1.65434	WTAP;WTAP;WTAP	chr6	160148397	160148397	Hypo
cg17089214	-0.775379	-6.20363	-3.73567	0.000494615	0.999956	-1.40401	YPEL1	chr22	22089827	22089827	Hypo
cg20157399	-0.77548	3.8317	-3.75777	0.000462046	0.999956	-1.36762	ATAD2B;ATAD2B;ATAD2B	chr2	24056829	24056829	Hypo
cg17860566	-0.781349	5.5926	-3.78063	0.000430539	0.999956	-1.32992	ZEB1;ZEB1;ZEB1;ZEB1;ZEB1;ZEB1	chr10	31642106	31642106	Hypo
cg22501760	-0.786853	-7.29089	-3.51347	0.000970941	0.999956	-1.76529	CHEK2;CHEK2;CHEK2;HSCB	chr22	29137527	29137527	Hypo
cg11653125	-0.787446	2.58601	-4.16284	0.000128736	0.999956	-0.689298		chr14	36420213	36420213	Hypo
cg08532608	-0.817142	6.27372	-3.55659	0.000853102	0.999956	-1.69585		chr7	141973378	141973378	Hypo
cg08560070	-0.82063	3.3073	-5.04489	6.82604e-06	0.999956	0.830099	SPECC1	chr17	19931933	19931933	Hypo
cg13205254	-0.83033	4.76264	-3.70415	0.000544898	0.999956	-1.45576	KDM6A;KDM6A;KDM6A;KDM6A;KDM6A;KDM6A;KDM6A	chrX	44817083	44817083	Hypo
cg23658834	-0.83212	-6.89389	-3.50641	0.000991652	0.999956	-1.77662		chr6	30431596	30431596	Hypo
cg17348722	-0.832576	2.61529	-3.72863	0.00050545	0.999956	-1.41559	WRAP53;TP53;TP53;TP53;TP53;TP53;TP53;TP53;TP53;TP53	chr17	7588137	7588137	Hypo
cg09751821	-0.833577	4.62887	-4.13502	0.000140782	0.999956	-0.736486		chr12	72102712	72102712	Hypo
cg10424139	-0.853104	4.81852	-3.62626	0.000691095	0.999956	-1.58296	ODF2L;ODF2L;ODF2L;ODF2L	chr1	86851399	86851399	Hypo
cg01964720	-0.861034	-6.78551	-4.49072	4.41363e-05	0.999956	-0.12847	MARCH3	chr5	126366472	126366472	Hypo
cg20899151	-0.861981	5.84515	-3.64064	0.000661544	0.999956	-1.55956	AFF3;AFF3	chr2	100664419	100664419	Hypo
cg05274843	-0.8735	5.1107	-3.6935	0.00056298	0.999956	-1.47321	CPSF6;CPSF6	chr12	69642576	69642576	Hypo
cg19800336	-0.924476	4.23902	-3.76088	0.000457633	0.999956	-1.3625	MUPCDH;MUPCDH	chr11	622175	622175	Hypo
cg04693437	-0.966393	-5.3422	-3.9824	0.00022899	0.999956	-0.993927		chr10	8446659	8446659	Hypo
cg26221280	-0.968316	-7.9936	-4.19732	0.000115191	0.999956	-0.630716	C20orf199;SNORD12C;ZNFX1	chr20	47895299	47895299	Hypo
cg21312839	-1.00477	6.64629	-3.63819	0.000666491	0.999956	-1.56355	PRMT2;PRMT2;PRMT2;PRMT2;PRMT2;PRMT2;PRMT2	chr21	48076701	48076701	Hypo
cg02006099	-1.00766	5.00307	-3.94889	0.000254545	0.999956	-1.05009	PLAGL1;PLAGL1;PLAGL1;PLAGL1;PLAGL1;PLAGL1;PLAGL1;PLAGL1;PLAGL1;PLAGL1;PLAGL1;PLAGL1;PLAGL1;PLAGL1;PLAGL1;PLAGL1;PLAGL1;PLAGL1;PLAGL1;PLAGL1;PLAGL1	chr6	144306914	144306914	Hypo
cg06568361	-1.02169	6.44618	-3.78055	0.000430646	0.999956	-1.33005	RTN4;RTN4;RTN4;RTN4;RTN4	chr2	55214733	55214733	Hypo
cg13998023	-1.09792	-6.11598	-3.52238	0.000945387	0.999956	-1.75097	UBE2E3;UBE2E3;UBE2E3;UBE2E3	chr2	181846570	181846570	Hypo
cg09150254	-1.12773	-7.25052	-3.50399	0.000998856	0.999956	-1.7805	SRSF5;SRSF5;LOC100289511	chr14	70234774	70234774	Hypo
cg17294527	-1.2136	4.77043	-3.58293	0.000787983	0.999956	-1.65327	TSG101	chr11	18505712	18505712	Hypo
ch.20.378963R	-1.30596	-6.81592	-3.53322	0.000915157	0.999956	-1.73353	C20orf72	chr20	17970480	17970480	Hypo
cg11377650	-1.32937	4.91689	-3.65049	0.000641996	0.999956	-1.5435	TRIM39;TRIM39	chr6	30302509	30302509	Hypo
cg25682700	-1.33015	4.40249	-4.05041	0.000184526	0.999956	-0.879515	VWA8;VWA8	chr13	42493215	42493215	Hypo
cg12367714	-1.37499	5.88894	-3.8385	0.000359747	0.999956	-1.23412	THOC7;THOC7;THOC7	chr3	63843165	63843165	Hypo
cg27504832	-1.50213	5.20985	-3.75776	0.000462058	0.999956	-1.36764		chr11	39282126	39282126	Hypo
cg21756355	-1.59291	5.28044	-3.74693	0.000477763	0.999956	-1.38549	MAD1L1;MAD1L1;MAD1L1	chr7	2233135	2233135	Hypo
cg01004097	-1.91389	0.20654	-3.65847	0.000626583	0.999956	-1.53049	RHBDF1;RHBDF1	chr16	115041	115041	Hypo
cg00670176	-2.07705	4.45757	-3.59427	0.000761441	0.999956	-1.6349	PLN;CEP85L;CEP85L;CEP85L	chr6	118869048	118869048	Hypo

## Sheet: S4. EWAS Omnivore analysis (0 v
	logFC	AveExpr	t	P.Value	adj.P.Val	B	geneID	chr	start	end	diffMeth
cg27216998	2.07626	-7.58564	3.50435	0.000971512	0.999994	-1.65221	MDGA1	chr6	37665870	37665870	Hyper
cg09999381	1.63843	5.23845	3.70755	0.000522311	0.999994	-1.30297	SFMBT1	chr3	53069292	53069292	Hyper
cg07968499	1.42045	-8.75019	3.50772	0.000961701	0.999994	-1.64648	LAMA2;LAMA2	chr6	129811842	129811842	Hyper
cg00574023	1.40244	4.23	3.97416	0.000225883	0.999994	-0.833409	CNOT10	chr3	32736803	32736803	Hyper
cg08843971	1.35812	4.82092	3.846	0.000339071	0.999994	-1.06059	GSPT1;GSPT1;GSPT1	chr16	11963173	11963173	Hyper
cg22375856	1.2527	7.14051	3.58172	0.000768576	0.999994	-1.52022	TBC1D5;TBC1D5;TBC1D5	chr3	17301676	17301676	Hyper
cg03447401	1.19775	4.61504	3.80859	0.000381329	0.999994	-1.12641	FBXO16;FBXO16	chr8	28304752	28304752	Hyper
cg25617245	1.14059	3.97189	3.52392	0.000915825	0.999994	-1.61894	CEMIP;CEMIP;CEMIP	chr15	81202169	81202169	Hyper
cg21821887	1.02397	5.00204	3.60929	0.000706597	0.999994	-1.47289	LRRC39;LRRC39;LRRC39;LRRC39	chr1	100643882	100643882	Hyper
cg15103564	1.01636	-5.16939	4.15826	0.000124813	0.999994	-0.503039	SRP68	chr17	74068850	74068850	Hyper
cg21938029	1.00123	4.08127	3.55739	0.000827574	0.999994	-1.56186	SNTG2	chr2	1156774	1156774	Hyper
cg08953666	0.991814	-6.77901	3.94182	0.000250401	0.999994	-0.890972		chr6	32862521	32862521	Hyper
cg24444395	0.986031	5.84676	3.88503	0.000299799	0.999994	-0.991665	PPP1R21;PPP1R21;PPP1R21;PPP1R21	chr2	48733051	48733051	Hyper
cg18581576	0.97086	5.93258	4.21155	0.000104908	0.999994	-0.406628	PARPBP	chr12	102517715	102517715	Hyper
cg25442552	0.959008	5.41937	3.67778	0.000572626	0.999994	-1.35465	RUFY1;RUFY1;RUFY1;RUFY1;RUFY1;RUFY1	chr5	179016565	179016565	Hyper
cg01501737	0.906125	4.35452	3.89992	0.000286008	0.999994	-0.965314	RBFOX2;RBFOX2;RBFOX2;RBFOX2;RBFOX2;RBFOX2	chr22	36220459	36220459	Hyper
cg19711916	0.902722	3.67112	3.63498	0.000653145	0.999994	-1.42863		chr1	163892861	163892861	Hyper
cg19600913	0.872973	-8.31496	3.59425	0.000739788	0.999994	-1.49872	PPIL6;PPIL6;PPIL6;PPIL6;PPIL6;SMPD2	chr6	109762479	109762479	Hyper
cg10261589	0.865513	-5.99211	3.69355	0.000545419	0.999994	-1.32729	NHEDC2;NHEDC2	chr4	103997969	103997969	Hyper
cg25039585	0.84291	-6.66188	3.56573	0.000806887	0.999994	-1.5476	MRPL17	chr11	6703822	6703822	Hyper
cg12314510	0.836292	-Inf	4.38784	6.02868e-05	0.999994	-0.136625	DYNLL2	chr17	56161063	56161063	Hyper
cg07515550	0.828582	5.45544	4.03839	0.000183885	0.999994	-0.718647	DENND4A	chr15	65957068	65957068	Hyper
cg01661494	0.814873	-4.73672	3.65415	0.000615828	0.999994	-1.39554	DDX24;IFI27L1;IFI27L1	chr14	94547832	94547832	Hyper
cg13045134	0.812683	Inf	3.60489	0.000726599	0.999994	-1.5053		chr8	103741780	103741780	Hyper
cg00658016	0.812303	-Inf	3.92426	0.000340393	0.999994	-1.3405	PIK3CA	chr3	178865678	178865678	Hyper
cg14886640	0.811855	5.47026	3.76596	0.000435663	0.999994	-1.20112	C14orf104;C14orf104	chr14	50103224	50103224	Hyper
cg05968258	0.809023	5.88034	4.25141	9.20717e-05	0.999994	-0.334308	CUGBP2	chr10	11357664	11357664	Hyper
cg25198363	0.806585	4.65557	3.77661	0.000421427	0.999994	-1.18248		chr1	198095849	198095849	Hyper
cg06634917	0.797604	4.30157	3.89449	0.000290964	0.999994	-0.974926		chr1	232769784	232769784	Hyper
cg09189258	0.796849	-6.14826	3.67951	0.000569579	0.999994	-1.35165	RPL13AP5;RPL13A	chr19	49990808	49990808	Hyper
cg00867997	0.770812	-6.08648	3.60813	0.000709091	0.999994	-1.47487	ALG3;ALG3;ALG3;ALG3;ECE2;ECE2	chr3	183966811	183966811	Hyper
cg26181864	0.765092	4.31897	3.98987	0.000214827	0.999994	-0.805395	M1AP	chr2	74846951	74846951	Hyper
cg07649828	0.760366	5.10116	4.06223	0.00017031	0.999994	-0.675917	NEB	chr2	152591715	152591715	Hyper
cg09777578	0.759677	-6.0162	4.03963	0.000183153	0.999994	-0.716426	ARHGAP10	chr4	148653439	148653439	Hyper
cg04745493	0.759395	4.20859	3.88487	0.00029995	0.999994	-0.991946	CHD1L;CHD1L;CHD1L;CHD1L;CHD1L;CHD1L	chr1	146744273	146744273	Hyper
cg03144643	0.757942	-7.17259	3.68081	0.000567287	0.999994	-1.34938	COQ7	chr16	19078864	19078864	Hyper
cg27475795	0.742456	5.35793	3.5847	0.000761639	0.999994	-1.51511	HIP1;HIP1	chr7	75174446	75174446	Hyper
cg00167158	0.737205	4.90616	4.70586	2.01591e-05	0.999994	0.499817		chr2	157909644	157909644	Hyper
cg08532763	0.714839	5.62211	4.68113	2.19252e-05	0.999994	0.454084	TCF7L2	chr10	114902445	114902445	Hyper
cg14207507	0.714351	4.70074	3.53922	0.000874432	0.999994	-1.59288	XPO1	chr2	61722716	61722716	Hyper
cg18021756	0.709165	-6.52383	4.23855	9.60379e-05	0.999994	-0.357668	PPP2R5E	chr14	64010111	64010111	Hyper
cg27549932	0.696594	-Inf	3.87982	0.000316315	0.999994	-1.06419	NAA40;NAA40	chr11	63706110	63706110	Hyper
cg14437442	0.673743	4.41863	3.56031	0.000820268	0.999994	-1.55687	ENPP6	chr4	185140328	185140328	Hyper
cg10890168	0.669573	5.5918	3.5854	0.000760016	0.999994	-1.51391	DPYD;DPYD	chr1	98188708	98188708	Hyper
cg19803979	0.664818	3.05696	3.64705	0.000629408	0.999994	-1.40781	LINC01419	chr8	84315900	84315900	Hyper
cg01813761	0.663895	-6.01771	3.7663	0.000435202	0.999994	-1.20053	PARP2;PARP2;RPPH1	chr14	20812041	20812041	Hyper
cg01434652	0.658638	4.71725	4.17684	0.000117488	0.999994	-0.469458		chr8	22809621	22809621	Hyper
cg21997164	0.639152	3.85393	4.34676	6.72532e-05	0.999994	-0.160656	ADAM23	chr2	207482630	207482630	Hyper
cg07215744	0.637284	4.41568	3.50269	0.000976397	0.999994	-1.65503		chr13	76059859	76059859	Hyper
cg09134816	0.633786	4.03141	3.71935	0.000503573	0.999994	-1.28244	EPB41L2;EPB41L2;EPB41L2;EPB41L2;EPB41L2	chr6	131278614	131278614	Hyper
cg19267057	0.633341	3.74175	3.88689	0.000298039	0.999994	-0.988368	LINC00703;LINC00703;LINC00703	chr10	4447810	4447810	Hyper
cg19112564	0.631089	-5.9521	3.52962	0.000900195	0.999994	-1.60924	C12orf52;DDX54;DDX54	chr12	113623470	113623470	Hyper
cg12734386	0.629627	4.54237	3.53051	0.000897775	0.999994	-1.60773	ETFA;ETFA	chr15	76531223	76531223	Hyper
cg25661781	0.628815	-5.82395	4.26659	8.75958e-05	0.999994	-0.306719	WIPI1	chr17	66454311	66454311	Hyper
cg14742965	0.628545	5.10081	3.6279	0.000667474	0.999994	-1.44084	CLMN	chr14	95716961	95716961	Hyper
cg03048225	0.625899	5.33068	4.05109	0.000176531	0.999994	-0.695903		chr16	68767789	68767789	Hyper
cg01756730	0.623251	-Inf	4.09755	0.000155295	0.999994	-0.65528	NAB2	chr12	57483513	57483513	Hyper
cg19517490	0.622138	5.86158	3.8387	0.000346941	0.999994	-1.07344	ATAD3A;ATAD3A;ATAD3A	chr1	1454149	1454149	Hyper
cg10645743	0.620948	-Inf	3.57822	0.000787879	0.999994	-1.5671	RABGAP1	chr9	125703223	125703223	Hyper
cg19206150	0.615178	-5.33379	4.24609	9.36918e-05	0.999994	-0.343968	SNF8	chr17	47022499	47022499	Hyper
cg03155496	0.614208	4.76968	3.72392	0.000496486	0.999994	-1.27448	LOC339788	chr2	8117019	8117019	Hyper
cg06712980	0.613309	2.93572	3.68596	0.000558347	0.999994	-1.34046		chr12	23117337	23117337	Hyper
cg08492145	0.613288	2.44211	3.54452	0.000860487	0.999994	-1.58383	PTPRN2;PTPRN2;PTPRN2	chr7	157648386	157648386	Hyper
cg20594671	0.612558	5.26265	4.35657	6.51061e-05	0.999994	-0.14275	SNTG2	chr2	1276824	1276824	Hyper
cg09588943	0.609761	3.76001	3.60226	0.00072192	0.999994	-1.48496	GNAT3	chr7	80112345	80112345	Hyper
cg00071751	0.607137	-6.67753	3.5945	0.000739221	0.999994	-1.49829	KIF20B	chr10	91461194	91461194	Hyper
cg19301284	0.606769	6.74068	3.9933	0.000212484	0.999994	-0.799272		chr2	7912939	7912939	Hyper
cg06481656	0.604044	4.69418	3.49487	0.000999642	0.999994	-1.66829	CDH13;CDH13;CDH13;CDH13;CDH13;CDH13	chr16	82979253	82979253	Hyper
cg11823946	0.603851	4.18661	3.54325	0.000863817	0.999994	-1.586	TEX9;TEX9	chr15	56686120	56686120	Hyper
cg24881330	0.599922	-5.96068	3.53976	0.000872986	0.999994	-1.59195	TRMU	chr22	46731750	46731750	Hyper
cg08616702	0.598503	-3.30944	3.58272	0.000766232	0.999994	-1.5185	NR2E1	chr6	108487072	108487072	Hyper
cg11732619	0.594662	-4.76058	3.62696	0.000669405	0.999994	-1.44246	SLIT3;SLIT3	chr5	168728076	168728076	Hyper
cg13218410	0.591601	3.08719	3.86317	0.000321221	0.999994	-1.0303		chr19	23655824	23655824	Hyper
cg11296421	0.591281	5.58116	3.64782	0.000627927	0.999994	-1.40648		chr3	24640905	24640905	Hyper
cg16331972	0.588207	Inf	3.54985	0.000858458	0.999994	-1.58504	PIK3R5;PIK3R5	chr17	8791471	8791471	Hyper
cg21270593	0.587462	5.85722	3.64135	0.000640523	0.999994	-1.41765	PEG10;PEG10	chr7	94293250	94293250	Hyper
cg07654282	0.5868	3.15082	3.55564	0.000831986	0.999994	-1.56486	OR6B1	chr7	143700925	143700925	Hyper
cg26095430	0.586264	6.00645	3.5735	0.000788053	0.999994	-1.53431	DICER1;DICER1;DICER1;DICER1	chr14	95604191	95604191	Hyper
cg14551928	0.584158	3.0888	3.87559	0.00030887	0.999994	-1.00835	UGT2B11	chr4	70080815	70080815	Hyper
cg00695198	0.583405	4.68398	3.68046	0.000567907	0.999994	-1.35	C9orf3;C9orf3	chr9	97755468	97755468	Hyper
cg08142058	0.581629	4.7445	3.54608	0.000856431	0.999994	-1.58117		chr14	61695425	61695425	Hyper
cg21801962	0.573422	4.56002	3.55922	0.000822984	0.999994	-1.55873	DAB1;DAB1	chr1	57602295	57602295	Hyper
cg10908050	0.572576	3.57675	3.59472	0.000738725	0.999994	-1.49791	C10orf11;C10orf11;C10orf11	chr10	77541834	77541834	Hyper
cg24713117	0.570522	4.61619	3.69845	0.000537219	0.999994	-1.31878		chr20	46113377	46113377	Hyper
cg01411725	0.567108	3.79513	3.74113	0.000470657	0.999994	-1.24448	FBXW10	chr17	18646832	18646832	Hyper
cg09694963	0.563512	-5.72207	4.00121	0.000207177	0.999994	-0.785158	DOCK10	chr2	225759191	225759191	Hyper
cg11857548	0.563088	4.11322	3.52546	0.000911569	0.999994	-1.61632		chr6	130746050	130746050	Hyper
cg00082558	0.562226	4.86018	3.61205	0.000700641	0.999994	-1.46813		chr10	96929093	96929093	Hyper
cg19231811	0.560089	3.26912	3.53719	0.000879798	0.999994	-1.59633	PHACTR1;PHACTR1	chr6	12752873	12752873	Hyper
cg16298081	0.555875	3.17284	3.85973	0.000324717	0.999994	-1.03636	SOCS7	chr17	36517756	36517756	Hyper
cg07534467	0.555444	-6.62907	3.73956	0.000472958	0.999994	-1.24722	ZNF16;ZNF16	chr8	146176336	146176336	Hyper
cg24971673	0.555094	4.68093	3.52037	0.000925698	0.999994	-1.62498	MBIP;MBIP;MBIP	chr14	36784095	36784095	Hyper
cg16560417	0.549975	5.50273	3.52761	0.000905685	0.999994	-1.61267	WDFY3	chr4	85731295	85731295	Hyper
cg04213338	0.547375	-6.39523	3.70784	0.00052184	0.999994	-1.30246	USP42	chr7	6144367	6144367	Hyper
cg27249771	0.542788	5.16656	3.57199	0.000791678	0.999994	-1.53689	SYPL1;SYPL1	chr7	105735414	105735414	Hyper
cg17043339	0.530804	5.12515	3.50367	0.000973518	0.999994	-1.65337	TRAF5;TRAF5;TRAF5	chr1	211520133	211520133	Hyper
cg06217450	0.530409	5.54333	3.6212	0.000681309	0.999994	-1.45238		chr3	142441654	142441654	Hyper
cg26458567	0.525512	-6.63266	3.94473	0.000248095	0.999994	-0.885803	ANKRD11	chr16	89557266	89557266	Hyper
cg10562732	0.525285	3.34555	4.07925	0.000161219	0.999994	-0.645369	ALCAM	chr3	105106717	105106717	Hyper
cg04474731	0.521457	-4.55688	3.77607	0.000422137	0.999994	-1.18342	KCTD16	chr5	143585107	143585107	Hyper
cg03942286	0.520993	5.42591	4.0686	0.000166849	0.999994	-0.66448	CWC15;KDM4D	chr11	94707936	94707936	Hyper
cg26781166	0.519563	5.46538	3.51362	0.000944756	0.999994	-1.63647		chr4	188097774	188097774	Hyper
cg22784595	0.517483	2.60235	3.86068	0.000323751	0.999994	-1.03469		chr10	7455714	7455714	Hyper
cg16324464	0.512998	-6.87128	3.77545	0.000422956	0.999994	-1.18451	CREBRF;CREBRF;CREBRF	chr5	172484184	172484184	Hyper
cg26542406	0.511165	-7.06509	3.90046	0.000285519	0.999994	-0.964356		chr7	41921262	41921262	Hyper
cg14636986	0.507598	4.21509	4.02618	0.000191241	0.999994	-0.740515		chrX	40216492	40216492	Hyper
cg12592179	0.505373	5.44401	3.70241	0.000530692	0.999994	-1.31191	RYK;RYK	chr3	133920644	133920644	Hyper
cg14141619	0.503349	4.51947	3.83714	0.00034865	0.999994	-1.07619	ANK3;ANK3;ANK3	chr10	62109675	62109675	Hyper
cg01001241	0.501262	1.72389	3.6127	0.000699269	0.999994	-1.46702	ZDHHC5	chr11	57447873	57447873	Hyper
cg23630813	0.49852	-3.50575	3.72877	0.000489071	0.999994	-1.26603	MTRF1L;MTRF1L;MTRF1L;MTRF1L;MTRF1L;MTRF1L;MTRF1L	chr6	153324852	153324852	Hyper
cg23586011	0.495202	4.04984	3.73569	0.000478681	0.999994	-1.25398		chr8	128562961	128562961	Hyper
cg26518861	0.493296	-4.87087	3.59449	0.000739235	0.999994	-1.4983		chr10	122708898	122708898	Hyper
cg19791379	0.493103	4.81656	3.89984	0.000286076	0.999994	-0.965446	ERC1;ERC1;ERC1;ERC1;ERC1	chr12	1555160	1555160	Hyper
cg22636631	0.490165	3.30968	3.69258	0.000547055	0.999994	-1.32897	THBS4	chr5	79334767	79334767	Hyper
cg15277650	0.488581	3.40953	3.81482	0.000373946	0.999994	-1.11545		chr3	191820767	191820767	Hyper
cg05664127	0.483468	5.3161	3.67083	0.000585014	0.999994	-1.36668	ATF7IP2	chr16	10576319	10576319	Hyper
cg19291087	0.482972	4.28797	4.05894	0.000172125	0.999994	-0.68182	ADI1	chr2	3502760	3502760	Hyper
cg12821058	0.482551	4.01702	3.5079	0.000961176	0.999994	-1.64618		chr4	23904235	23904235	Hyper
cg09949949	0.480846	-4.26422	4.09448	0.000153479	0.999994	-0.617984	RELN	chr7	103631129	103631129	Hyper
cg16931913	0.479826	5.0869	3.5216	0.000922276	0.999994	-1.6229	SHROOM3	chr4	77598945	77598945	Hyper
cg23873683	0.477016	3.30792	4.02936	0.0001893	0.999994	-0.734827		chr14	37664088	37664088	Hyper
cg05943335	0.476938	-5.05077	3.61259	0.000699495	0.999994	-1.4672	SLC2A12	chr6	134373798	134373798	Hyper
cg14504780	0.472532	4.75906	4.14904	0.00012861	0.999994	-0.519687	ITGA7	chr12	56107227	56107227	Hyper
cg14529146	0.472269	-6.38533	4.57189	3.17199e-05	0.999994	0.252415	FKBP10;SC65	chr17	39968600	39968600	Hyper
cg14472584	0.471097	3.75317	3.96694	0.000231151	0.999994	-0.846283	WWC2	chr4	184186934	184186934	Hyper
cg09237989	0.470962	4.84802	3.51733	0.000934225	0.999994	-1.63015		chr12	6587846	6587846	Hyper
cg13849865	0.46984	2.17346	3.71865	0.000504668	0.999994	-1.28366	DKC1;DKC1;DKC1;DKC1;DKC1;DKC1	chrX	153993021	153993021	Hyper
cg00668103	0.467336	3.63792	4.04551	0.000179724	0.999994	-0.705892	C7orf51	chr7	100084730	100084730	Hyper
cg05152629	0.46056	-6.77562	3.91739	0.000270604	0.999994	-0.934349	BET1L;BET1L;RIC8A	chr11	207881	207881	Hyper
cg06303574	0.459355	5.76104	4.33751	6.93431e-05	0.999994	-0.177549		chr13	98082992	98082992	Hyper
cg05801882	0.458297	-5.0902	3.77488	0.000423713	0.999994	-1.18551	DUSP15;DUSP15;DUSP15;TTLL9;TTLL9	chr20	30458515	30458515	Hyper
cg13319197	0.45787	-4.76372	3.5301	0.000898873	0.999994	-1.60841	PHF21A;PHF21A	chr11	46142000	46142000	Hyper
cg25230861	0.455753	2.89759	4.73526	1.82399e-05	0.999994	0.554232	SPINK7;LOC102546294	chr5	147693231	147693231	Hyper
cg01335405	0.455105	3.27454	3.77257	0.00042677	0.999994	-1.18955	PIEZO2	chr18	10927807	10927807	Hyper
cg11795947	0.454469	3.24907	3.60898	0.000707256	0.999994	-1.47341	ARID5B	chr10	63781425	63781425	Hyper
cg22111818	0.450617	4.50039	3.64151	0.00064021	0.999994	-1.41738	RGMA;RGMA;RGMA;RGMA;RGMA;RGMA	chr15	93588137	93588137	Hyper
cg09987740	0.449389	-4.68678	4.62182	2.68029e-05	0.999994	0.344504	GULP1	chr2	189157244	189157244	Hyper
cg22325781	0.448894	4.91261	4.31846	7.38446e-05	0.999994	-0.212287		chr7	103764447	103764447	Hyper
cg16708079	0.44714	4.67751	3.67743	0.000573229	0.999994	-1.35524	MTOR	chr1	11175593	11175593	Hyper
cg01300887	0.443603	4.99825	3.62738	0.00066854	0.999994	-1.44174	TSPAN5	chr4	99477634	99477634	Hyper
cg04109392	0.443336	3.54031	3.72005	0.000502483	0.999994	-1.28123	SSUH2;SSUH2;SSUH2;SSUH2	chr3	8681857	8681857	Hyper
cg07475771	0.439757	-6.17318	3.68912	0.000552931	0.999994	-1.33498		chr8	135844552	135844552	Hyper
cg19433225	0.430178	4.0111	3.49549	0.00099777	0.999994	-1.66724	GIPC2;GIPC2	chr1	78512997	78512997	Hyper
cg02406350	0.429901	4.70756	4.0475	0.000178582	0.999994	-0.70234	NINJ2	chr12	706496	706496	Hyper
cg09630738	0.428353	4.37472	3.73179	0.000484508	0.999994	-1.26077	BLNK;BLNK;BLNK;BLNK;BLNK;BLNK;BLNK;BLNK;BLNK	chr10	97987561	97987561	Hyper
cg10364017	0.425654	3.83383	3.51204	0.000949272	0.999994	-1.63915	MYSM1	chr1	59155412	59155412	Hyper
cg22937882	0.425271	2.73491	3.62827	0.000666732	0.999994	-1.44021	AHRR;LOC100310782	chr5	405774	405774	Hyper
cg02107564	0.422609	-5.31942	3.813	0.000376091	0.999994	-1.11865	EP300;EP300	chr22	41488750	41488750	Hyper
cg10424460	0.42041	4.76724	4.61934	2.70285e-05	0.999994	0.339926		chr4	79863439	79863439	Hyper
cg00049528	0.417501	4.52872	3.76763	0.000433404	0.999994	-1.1982	MIR100HG	chr11	122013067	122013067	Hyper
cg08220900	0.416234	4.44463	3.53032	0.000898285	0.999994	-1.60805		chr1	202036225	202036225	Hyper
cg04010923	0.403329	2.94499	3.75367	0.000452654	0.999994	-1.22259	SNORD114-5	chr14	101421753	101421753	Hyper
cg10914745	0.396234	4.66726	4.45717	4.65988e-05	0.999994	0.0414417		chr11	56064709	56064709	Hyper
cg12457101	0.394501	5.08514	3.72157	0.00050012	0.999994	-1.27858		chr2	64975463	64975463	Hyper
cg11483797	0.39125	-6.12769	3.81967	0.000368307	0.999994	-1.10693	CFDP1	chr16	75466851	75466851	Hyper
cg18645194	0.386952	4.14081	3.69866	0.000536873	0.999994	-1.31842		chr17	41092775	41092775	Hyper
cg03675258	0.385407	-5.12465	3.53921	0.000874435	0.999994	-1.59289	NFIX	chr19	13124691	13124691	Hyper
cg04982372	0.382736	3.80944	3.6219	0.000679853	0.999994	-1.45118	FLJ22447	chr14	62049795	62049795	Hyper
cg00408568	0.378645	3.89063	4.72343	1.89892e-05	0.999994	0.532343	MYBBP1A	chr17	4452590	4452590	Hyper
cg14699651	0.378201	-5.08152	3.97429	0.00022579	0.999994	-0.833179		chr19	1325099	1325099	Hyper
cg04237284	0.375031	3.92763	3.51459	0.000941974	0.999994	-1.6348	SARDH	chr9	136606519	136606519	Hyper
cg23432483	0.374878	3.25881	3.69505	0.000542895	0.999994	-1.32468		chr5	106559001	106559001	Hyper
cg14568659	0.373211	5.03622	3.79198	0.00040167	0.999994	-1.15555		chr15	38882089	38882089	Hyper
cg14723669	0.372525	4.4747	3.56758	0.000802354	0.999994	-1.54443	ZNRF4	chr19	5454396	5454396	Hyper
cg16054278	0.371818	5.11526	3.90477	0.000281647	0.999994	-0.956718		chr1	212620748	212620748	Hyper
cg24376337	0.371703	3.56776	3.87192	0.000312468	0.999994	-1.01483	OR5AR1;OR8U8	chr11	56430801	56430801	Hyper
cg07474816	0.371214	3.84948	3.63566	0.000651793	0.999994	-1.42747		chr19	2321113	2321113	Hyper
cg00016576	0.369576	4.65341	4.28867	8.1463e-05	0.999994	-0.266561	MAPKAP1	chr9	128420226	128420226	Hyper
cg02148626	0.369297	4.57466	3.59887	0.000729422	0.999994	-1.49078		chr9	94350940	94350940	Hyper
cg00479986	0.368659	-6.26962	4.28058	8.36599e-05	0.999994	-0.281281	ZNF235	chr19	44808898	44808898	Hyper
cg10608289	0.36515	3.103	3.84544	0.000339667	0.999994	-1.06157	WDR25;WDR25	chr14	100943363	100943363	Hyper
cg10498336	0.363946	3.68749	3.58767	0.000754781	0.999994	-1.51002	MRGPRG-AS1	chr11	3242771	3242771	Hyper
cg04720358	0.358808	3.97811	4.01317	0.000199389	0.999994	-0.763783	RCVRN	chr17	9808263	9808263	Hyper
cg17513565	0.358252	4.92328	3.57382	0.000787284	0.999994	-1.53376	FMO4	chr1	171286961	171286961	Hyper
cg09034259	0.355654	2.00822	3.52906	0.000901711	0.999994	-1.61019	LOC101927027;LOC101927027;LOC101927027;MIR548N	chr2	179276894	179276894	Hyper
cg19891814	0.354019	4.14357	4.0782	0.000161764	0.999994	-0.647246	PEBP4	chr8	22628139	22628139	Hyper
cg11804538	0.353518	4.0217	3.85262	0.00033207	0.999994	-1.0489	PEG3;PEG3;ZIM2;PEG3;PEG3;PEG3;PEG3;ZIM2;ZIM2	chr19	57336314	57336314	Hyper
cg17124844	0.35137	3.45436	3.71791	0.000505825	0.999994	-1.28495	DLGAP2	chr8	1624822	1624822	Hyper
cg15712821	0.349707	2.97368	3.99471	0.000211529	0.999994	-0.796761	PTK2B	chr8	27171969	27171969	Hyper
cg03329833	0.349037	3.33552	3.5888	0.000752171	0.999994	-1.50807	NKTR;LOC101928323	chr3	42654554	42654554	Hyper
cg26269038	0.348746	3.62185	3.75136	0.000455922	0.999994	-1.22663	SLC6A3	chr5	1406365	1406365	Hyper
cg25610029	0.348306	4.28022	3.53482	0.000886144	0.999994	-1.60038	CNRIP1;CNRIP1	chr2	68544328	68544328	Hyper
cg16453878	0.346753	1.67508	3.6459	0.00063163	0.999994	-1.40979	USH2A	chr1	216285473	216285473	Hyper
cg19762276	0.346336	3.35592	3.54394	0.000862014	0.999994	-1.58483		chr7	114405613	114405613	Hyper
cg10194025	0.34552	3.16685	4.52011	3.77493e-05	0.999994	0.157078		chr14	32777367	32777367	Hyper
cg04049240	0.344808	3.728	3.71261	0.000514194	0.999994	-1.29417		chr20	61335377	61335377	Hyper
cg22732086	0.343753	4.77583	3.64664	0.000630203	0.999994	-1.40852	LOC100134368	chr16	439472	439472	Hyper
cg24433722	0.343283	-6.15321	3.87832	0.000306226	0.999994	-1.00354	ATP2B4;ATP2B4;ATP2B4;ATP2B4	chr1	203596190	203596190	Hyper
cg05138403	0.340874	4.0087	3.61157	0.000701672	0.999994	-1.46895	ITPK1;ITPK1;ITPK1	chr14	93510791	93510791	Hyper
cg23015099	0.337809	4.42652	3.60283	0.000720664	0.999994	-1.48398	HOXB7	chr17	46685872	46685872	Hyper
cg00544558	0.337683	3.79993	4.23301	9.77951e-05	0.999994	-0.367713		chr10	81251374	81251374	Hyper
cg16717191	0.329572	2.5711	3.76784	0.000433117	0.999994	-1.19783		chr14	105974435	105974435	Hyper
cg08738571	0.328595	3.49385	4.85091	1.22836e-05	0.999994	0.768603	FGD4	chr12	32655192	32655192	Hyper
cg04440410	0.328215	4.4735	3.53914	0.000874622	0.999994	-1.59301	CDRT1;CDRT1	chr17	15503252	15503252	Hyper
cg06754312	0.328204	2.82468	3.59178	0.000745379	0.999994	-1.50296	ADARB2	chr10	1781013	1781013	Hyper
cg09147392	0.326665	-3.73893	3.52509	0.000912604	0.999994	-1.61696	LRRC8E;LRRC8E;LRRC8E	chr19	7953359	7953359	Hyper
cg09611642	0.322433	4.4089	3.85252	0.000332179	0.999994	-1.04908	TAOK2;TAOK2	chr16	29999005	29999005	Hyper
cg19633521	0.322412	3.62669	3.66597	0.00059384	0.999994	-1.3751		chr18	68032142	68032142	Hyper
cg15511928	0.321906	3.15055	3.54391	0.000862085	0.999994	-1.58487	LMOD1	chr1	201895256	201895256	Hyper
cg25252478	0.317835	-4.8193	3.91662	0.000271268	0.999994	-0.935719	RPS7	chr2	3622661	3622661	Hyper
cg14420012	0.317656	3.24194	3.75854	0.000445851	0.999994	-1.21409		chr13	112181244	112181244	Hyper
cg07561462	0.316351	2.80618	3.66312	0.000599068	0.999994	-1.38003	SUV39H1;SUV39H1	chrX	48557343	48557343	Hyper
cg17101394	0.315796	-3.56152	4.28602	8.21761e-05	0.999994	-0.271382	MORC2	chr22	31339554	31339554	Hyper
cg04928593	0.314305	4.04044	3.60612	0.000713463	0.999994	-1.47833	BRF1;BRF1;BRF1;BRF1;BRF1	chr14	105728506	105728506	Hyper
cg14207539	0.313964	3.59017	3.94052	0.000251434	0.999994	-0.893274	C10orf11	chr10	77794591	77794591	Hyper
cg12045277	0.312809	-4.62321	3.84998	0.000334842	0.999994	-1.05356	MIR548F3	chr1	218672469	218672469	Hyper
cg06441080	0.311558	3.11449	3.51299	0.000946548	0.999994	-1.63753		chrX	18872763	18872763	Hyper
cg25945273	0.311549	4.87258	3.50324	0.000974764	0.999994	-1.65409	CLEC17A	chr19	14692863	14692863	Hyper
cg09217599	0.31083	3.88356	3.72184	0.000499699	0.999994	-1.27811		chr7	140802949	140802949	Hyper
cg26098401	0.310174	3.24131	4.22615	0.000100016	0.999994	-0.380159	RNF220	chr1	45083278	45083278	Hyper
cg01304065	0.310071	-3.53549	3.79333	0.000399981	0.999994	-1.15318	MSH3;DHFR;DHFR;MSH3	chr5	79950508	79950508	Hyper
cg16204135	0.308411	-5.5225	3.71943	0.000503443	0.999994	-1.2823	NDUFA13;TSSK6	chr19	19626951	19626951	Hyper
cg07830287	0.303261	2.87773	3.58161	0.000768837	0.999994	-1.52041		chr16	18487960	18487960	Hyper
cg10561556	0.302446	4.40954	3.90023	0.00028573	0.999994	-0.964769	WDR27	chr6	170063076	170063076	Hyper
cg19787883	0.300131	4.59344	3.61086	0.000703206	0.999994	-1.47018	MYH11;MYH11;MYH11;MYH11	chr16	15943239	15943239	Hyper
cg07952789	0.294576	4.2845	3.69274	0.000546791	0.999994	-1.3287		chr6	12594095	12594095	Hyper
cg07758936	0.2905	-4.58979	3.84264	0.000342668	0.999994	-1.0665	SLC4A7	chr3	27525996	27525996	Hyper
cg22332770	0.28789	4.10914	3.64352	0.000636271	0.999994	-1.41391		chr2	183489804	183489804	Hyper
cg12167039	0.287522	3.25351	4.00958	0.000201697	0.999994	-0.770203	NPAS3	chr14	34152172	34152172	Hyper
cg15572489	0.287149	-3.91253	3.63315	0.000656831	0.999994	-1.4318	PTPRN2;PTPRN2;PTPRN2	chr7	157481091	157481091	Hyper
cg10325933	0.285149	2.98008	4.19779	0.00010973	0.999994	-0.431553	EPHB2	chr1	23074675	23074675	Hyper
cg15637527	0.281923	3.18766	3.98697	0.000216832	0.999994	-0.810578	ARHGAP1	chr11	46700234	46700234	Hyper
cg16590340	0.281367	3.62287	4.21154	0.000104912	0.999994	-0.406647	LOC100130987	chr11	67129645	67129645	Hyper
cg11161698	0.280826	2.22391	3.64766	0.00062823	0.999994	-1.40676	DGKB;DGKB	chr7	14881268	14881268	Hyper
cg01874092	0.279088	3.75692	3.50763	0.000961978	0.999994	-1.64665		chr1	54579710	54579710	Hyper
cg06419568	0.276967	-4.84887	3.96657	0.000231419	0.999994	-0.846931		chr12	46776835	46776835	Hyper
cg22052920	0.276246	1.65316	3.52816	0.000904172	0.999994	-1.61173	CA12;CA12;CA12	chr15	63635282	63635282	Hyper
cg15235805	0.273593	3.57466	3.49635	0.000995203	0.999994	-1.66578		chr3	32941716	32941716	Hyper
cg06518008	0.273338	-5.92435	3.96879	0.000229784	0.999994	-0.842971	GLE1;MIR1268A	chr9	131266839	131266839	Hyper
cg10135569	0.272416	3.12811	3.76122	0.000442145	0.999994	-1.20941	KCNG2	chr18	77647846	77647846	Hyper
cg14267151	0.27033	2.36137	3.94772	0.000245741	0.999994	-0.880475	MUTED	chr6	8066098	8066098	Hyper
cg02985568	0.269852	3.60362	3.69642	0.000540604	0.999994	-1.32231	HSPA13	chr21	15753565	15753565	Hyper
cg14408505	0.268769	-5.2079	3.71059	0.000517426	0.999994	-1.29769	MLX;MLX;MLX	chr17	40719291	40719291	Hyper
cg27387222	0.267063	3.16751	3.77786	0.00041978	0.999994	-1.18028	DNM1L;DNM1L;DNM1L	chr12	32831504	32831504	Hyper
cg18965980	0.266978	4.14921	3.78449	0.000411179	0.999994	-1.16867	RPTOR;RPTOR	chr17	78699048	78699048	Hyper
cg26463820	0.265713	3.44734	3.60653	0.000712571	0.999994	-1.47763	FILIP1;FILIP1;FILIP1	chr6	76055240	76055240	Hyper
cg05549834	0.264753	3.64505	3.71613	0.000508617	0.999994	-1.28804	DIP2C	chr10	391177	391177	Hyper
cg12174576	0.264365	3.73471	3.72576	0.000493666	0.999994	-1.27129	ALDH1L1-AS1;ALDH1L1;ALDH1L1;ALDH1L1;ALDH1L1	chr3	125824636	125824636	Hyper
cg00283742	0.263344	3.09631	3.61524	0.000693842	0.999994	-1.46264	CYS1	chr2	10198959	10198959	Hyper
cg10868812	0.261619	3.46722	4.43718	4.98111e-05	0.999994	0.00478141		chr5	175017870	175017870	Hyper
cg26279933	0.260652	-1.18307	3.72712	0.00049159	0.999994	-1.26892	FIS1	chr7	100885251	100885251	Hyper
cg24544512	0.259135	2.26609	3.61477	0.000694839	0.999994	-1.46345	SIM1	chr6	100836916	100836916	Hyper
cg08899676	0.254014	3.72904	3.68091	0.000567114	0.999994	-1.34921	WDTC1;WDTC1	chr1	27614032	27614032	Hyper
cg19424032	0.253751	-4.48425	4.45763	4.65269e-05	0.999994	0.0422906	PEBP4	chr8	22573221	22573221	Hyper
cg08482108	0.252702	-5.25202	3.5403	0.000871567	0.999994	-1.59104	SOAT1	chr1	179262782	179262782	Hyper
cg27250927	0.251297	-5.69172	3.57059	0.000795034	0.999994	-1.53927	GTF2H1;HPS5;HPS5;HPS5;GTF2H1	chr11	18343421	18343421	Hyper
cg09032066	0.25023	2.84645	3.53497	0.000885743	0.999994	-1.60012	CHL1;CHL1;CHL1	chr3	237955	237955	Hyper
cg19356082	0.249006	3.9469	3.49816	0.000989804	0.999994	-1.66272		chr12	68862916	68862916	Hyper
cg09945896	0.248904	3.16457	4.08296	0.0001593	0.999994	-0.638703	ABCA3	chr16	2335328	2335328	Hyper
cg10932140	0.247319	3.16259	3.56963	0.000797357	0.999994	-1.54091	CTBP1;CTBP1;CTBP1-AS2	chr4	1244301	1244301	Hyper
cg21733130	0.247159	-5.13988	3.59956	0.000727904	0.999994	-1.48961	SMAD1;SMAD1;SMAD1	chr4	146402992	146402992	Hyper
cg04581273	0.246462	-1.29752	3.57631	0.000781323	0.999994	-1.52948	DTL;DTL;DTL	chr1	212263411	212263411	Hyper
cg25961012	0.246089	2.27428	3.72343	0.00049725	0.999994	-1.27535		chr1	46986372	46986372	Hyper
cg20947641	0.244982	3.19453	3.72373	0.000496785	0.999994	-1.27482	NECAB2	chr16	84007988	84007988	Hyper
cg01033209	0.244823	3.64744	4.27646	8.48011e-05	0.999994	-0.288776	KCNK13	chr14	90531016	90531016	Hyper
cg04791747	0.244541	-4.13019	3.95464	0.000240389	0.999994	-0.868173	RBBP4;RBBP4;RBBP4;RBBP4;RBBP4;ZBTB8OS	chr1	33116865	33116865	Hyper
cg13379332	0.242767	3.62184	3.54044	0.000871199	0.999994	-1.5908		chr7	155002427	155002427	Hyper
cg06558703	0.241789	4.16357	3.61855	0.000686852	0.999994	-1.45694		chr6	42523255	42523255	Hyper
cg18913729	0.239939	-5.06571	3.52929	0.000901098	0.999994	-1.60981	MTERFD1;PTDSS1	chr8	97274064	97274064	Hyper
cg13167353	0.239842	3.36467	3.563	0.000813588	0.999994	-1.55226		chr11	528306	528306	Hyper
cg06225926	0.238517	3.5078	3.8166	0.000371875	0.999994	-1.11233		chr2	161521494	161521494	Hyper
cg04489066	0.236385	3.10849	3.69503	0.000542928	0.999994	-1.32472	EHD4	chr15	42211509	42211509	Hyper
cg24920294	0.235632	3.52189	3.61082	0.000703288	0.999994	-1.47025		chr3	136671281	136671281	Hyper
cg00082874	0.233132	-4.23477	4.0391	0.000183468	0.999994	-0.717384	SLC12A5	chr20	44660920	44660920	Hyper
cg08481694	0.230106	2.57327	4.0943	0.000153568	0.999994	-0.618305	LOC101928710	chr17	76623418	76623418	Hyper
cg15401642	0.22897	2.61417	3.51242	0.000948183	0.999994	-1.63851	SOBP	chr6	107832670	107832670	Hyper
cg12068555	0.226393	2.97491	3.5221	0.000920877	0.999994	-1.62204	ADCY2	chr5	7684060	7684060	Hyper
cg12061021	0.224651	-4.93185	3.60212	0.000722223	0.999994	-1.4852	RWDD3;RWDD3	chr1	95699574	95699574	Hyper
cg02127965	0.2244	3.3851	3.61055	0.000703861	0.999994	-1.47071	CEACAM19;CEACAM19;CEACAM19;CEACAM19	chr19	45175197	45175197	Hyper
cg23376446	0.22404	-4.36013	3.81619	0.000372353	0.999994	-1.11305		chr14	100752258	100752258	Hyper
cg23438571	0.22189	2.90627	3.5583	0.000825282	0.999994	-1.5603		chr11	59031390	59031390	Hyper
cg06481660	0.219329	3.01272	3.89335	0.000292014	0.999994	-0.97694		chr6	6824580	6824580	Hyper
cg17343444	0.218137	2.74539	3.66877	0.000588744	0.999994	-1.37025	TENM2	chr5	167605142	167605142	Hyper
cg08000527	0.215532	3.23716	3.62228	0.000679069	0.999994	-1.45053	COL5A1;COL5A1	chr9	137694517	137694517	Hyper
cg12568407	0.212143	3.14362	3.98323	0.000219438	0.999994	-0.817249	TSNARE1	chr8	143379015	143379015	Hyper
cg08056890	0.211497	2.02306	3.52228	0.000920374	0.999994	-1.62173	TCF7L2;TCF7L2;TCF7L2;TCF7L2;TCF7L2;TCF7L2;TCF7L2;TCF7L2;TCF7L2;TCF7L2;TCF7L2;TCF7L2;TCF7L2	chr10	114813564	114813564	Hyper
cg09258032	0.210133	3.60312	3.8758	0.000308667	0.999994	-1.00798	KCNE1;KCNE1;KCNE1;KCNE1	chr21	35820265	35820265	Hyper
cg23583448	0.209953	2.16955	4.19218	0.000111759	0.999994	-0.441715	ZNF532	chr18	56648561	56648561	Hyper
cg14972814	0.209491	1.45869	3.50059	0.000982594	0.999994	-1.6586	MTMR2;MTMR2;MTMR2;MTMR2	chr11	95582409	95582409	Hyper
cg04121495	0.208383	-4.12534	3.51674	0.000935901	0.999994	-1.63116	SEPSECS;SEPSECS;SEPSECS	chr4	25162214	25162214	Hyper
cg17172789	0.206914	-4.82016	3.582	0.000767912	0.999994	-1.51973	NTRK3;NTRK3;NTRK3	chr15	88483516	88483516	Hyper
cg24297811	0.206518	2.7667	3.68775	0.000555277	0.999994	-1.33736	AKAP6	chr14	32814794	32814794	Hyper
cg17120908	0.206435	-3.59534	3.51249	0.000947967	0.999994	-1.63838	SSSCA1	chr11	65337727	65337727	Hyper
cg00431324	0.204624	-5.31452	3.86842	0.000315938	0.999994	-1.02101		chr16	30672051	30672051	Hyper
cg16260096	0.203359	2.58116	3.75287	0.000453791	0.999994	-1.224	MIER2	chr19	313920	313920	Hyper
cg05947226	0.202137	1.83845	3.83904	0.000346574	0.999994	-1.07285		chr8	34627623	34627623	Hyper
cg23237621	0.200891	3.58962	3.49875	0.00098803	0.999994	-1.66171	STAB2	chr12	104151600	104151600	Hyper
cg20485191	0.197328	2.56335	3.50299	0.000975502	0.999994	-1.65452		chr7	162838	162838	Hyper
cg05147914	0.196867	2.72571	3.6552	0.00061384	0.999994	-1.39372		chr8	22213811	22213811	Hyper
cg12368694	0.19095	1.32114	4.00169	0.000206855	0.999994	-0.784292	SHANK2	chr11	70391098	70391098	Hyper
cg01364613	0.188725	2.11254	3.58008	0.000772411	0.999994	-1.52302	KLF12	chr13	74291646	74291646	Hyper
cg09317096	0.187114	-4.3258	3.50452	0.000971008	0.999994	-1.65191	UBXN7	chr3	196159456	196159456	Hyper
cg10435609	0.186584	2.69538	4.17884	0.000116724	0.999994	-0.465838	MGC27382	chr1	78805320	78805320	Hyper
cg16845483	0.186158	2.37291	3.88055	0.000304077	0.999994	-0.999594		chr11	45713111	45713111	Hyper
cg06840246	0.186068	2.40605	3.83597	0.000349935	0.999994	-1.07825	KIAA1026;KIAA1026;KIAA1026;KIAA1026;KIAA1026	chr1	15283326	15283326	Hyper
cg05899243	0.18006	2.68923	3.88254	0.000302164	0.999994	-0.996061	PXYLP1;PXYLP1;PXYLP1	chr3	140990440	140990440	Hyper
cg07925465	0.179433	2.49864	3.60712	0.000711276	0.999994	-1.4766	DCAKD;DCAKD;DCAKD;DCAKD	chr17	43113121	43113121	Hyper
cg21213430	0.179245	2.52979	3.50505	0.000969483	0.999994	-1.65103	LOC92973	chr9	35859254	35859254	Hyper
cg09569511	0.176672	2.70244	3.5293	0.000901057	0.999994	-1.60978	CAPN3;CAPN3;CAPN3	chr15	42684689	42684689	Hyper
cg08297205	0.174045	2.61819	3.55817	0.000825622	0.999994	-1.56053	CYHR1	chr8	145689079	145689079	Hyper
cg07690824	0.173685	2.23431	3.97579	0.000224709	0.999994	-0.830501	SLC12A4	chr16	67985417	67985417	Hyper
cg18049445	0.171156	0.781419	3.92123	0.000267324	0.999994	-0.927529		chr22	23245790	23245790	Hyper
cg08557757	0.170661	2.60696	3.94754	0.00024588	0.999994	-0.880792	SNED1	chr2	241950271	241950271	Hyper
cg01065422	0.166371	2.3647	3.81314	0.000375922	0.999994	-1.1184	NADSYN1	chr11	71202368	71202368	Hyper
cg00105400	0.157698	2.2177	3.67286	0.000581374	0.999994	-1.36317	FBXO46	chr19	46216179	46216179	Hyper
cg12554775	0.147098	2.5384	3.55857	0.0008246	0.999994	-1.55983	LCE2B;LCE2B	chr1	152658621	152658621	Hyper
cg21031705	0.135568	2.30515	3.56548	0.000807477	0.999994	-1.54802		chr17	46759827	46759827	Hyper
cg09252766	0.133925	1.95067	3.59558	0.000736778	0.999994	-1.49643		chr10	134722243	134722243	Hyper
cg15151317	0.132774	1.69167	3.63772	0.000647688	0.999994	-1.42391		chr16	50976332	50976332	Hyper
cg08087404	-0.141349	-4.29525	-3.89543	0.0002901	0.999994	-0.973262	PPP1R12C	chr19	55629104	55629104	Hypo
cg27286572	-0.152459	-4.42982	-4.54455	3.47752e-05	0.999994	0.20206	CAMKK1	chr17	3796072	3796072	Hypo
cg09055253	-0.157414	-2.17502	-3.64502	0.000633343	0.999994	-1.41131	DKC1;DKC1	chrX	153990874	153990874	Hypo
cg14356665	-0.158163	-3.75429	-3.55312	0.000838368	0.999994	-1.56916	TMOD3	chr15	52121740	52121740	Hypo
cg13720686	-0.161114	0.888271	-3.74865	0.000459784	0.999994	-1.23136	BAI3	chr6	69831415	69831415	Hypo
cg08069008	-0.163417	-4.1686	-3.71264	0.000514153	0.999994	-1.29412	CEP131;CEP131	chr17	79196758	79196758	Hypo
cg02575712	-0.164254	-3.98733	-3.80771	0.00038238	0.999994	-1.12795		chr5	178957598	178957598	Hypo
cg07170224	-0.167765	-4.59017	-3.54917	0.000848461	0.999994	-1.5759	S100PBP;S100PBP;YARS	chr1	33282676	33282676	Hypo
cg20580088	-0.16802	-2.90295	-3.58977	0.000749966	0.999994	-1.50642	HIF1A;HIF1A	chr14	62161583	62161583	Hypo
cg23753021	-0.17178	-4.56855	-3.68644	0.000557519	0.999994	-1.33962	PTEN;KILLIN;KILLIN	chr10	89623142	89623142	Hypo
cg15672043	-0.173991	-4.52692	-4.16497	0.000122119	0.999994	-0.490921	POMK	chr8	42948218	42948218	Hypo
cg10183248	-0.179958	-4.45957	-3.67207	0.00058278	0.999994	-1.36453	UBTF;UBTF;UBTF	chr17	42295591	42295591	Hypo
cg23144598	-0.183109	0.751588	-4.01375	0.00019902	0.999994	-0.762751		chr1	30309219	30309219	Hypo
cg20025028	-0.183304	-4.74116	-3.6477	0.000628142	0.999994	-1.40668	GLIS3	chr9	4299245	4299245	Hypo
cg16251421	-0.186403	-5.08579	-3.53924	0.000874363	0.999994	-1.59284		chr19	18485304	18485304	Hypo
cg03985168	-0.187169	-4.78138	-3.55402	0.000836072	0.999994	-1.56762	KPNA5	chr6	117002184	117002184	Hypo
cg17629793	-0.19013	-5.35553	-3.57196	0.00079175	0.999994	-1.53694	ZNF574	chr19	42580205	42580205	Hypo
cg07538425	-0.190679	2.64645	-3.80111	0.000390363	0.999994	-1.13953		chr2	96983520	96983520	Hypo
cg04955791	-0.195766	0.982671	-4.12164	0.000140567	0.999994	-0.569097	SYNE1	chr6	152959047	152959047	Hypo
cg23782866	-0.204466	1.80192	-3.53617	0.000882537	0.999994	-1.59808	FAM155A	chr13	107928782	107928782	Hypo
cg15220486	-0.205019	2.01554	-3.63536	0.000652387	0.999994	-1.42798	LOC101928737	chr16	87527788	87527788	Hypo
cg19806676	-0.210578	-4.93671	-3.49498	0.000999314	0.999994	-1.66811	ACTB	chr7	5570686	5570686	Hypo
cg08774410	-0.212283	-2.60546	-3.66197	0.000601192	0.999994	-1.38202	GRHL3;GRHL3;GRHL3;GRHL3	chr1	24649463	24649463	Hypo
cg07194517	-0.212778	1.68404	-3.5652	0.000808186	0.999994	-1.54851		chr9	96782064	96782064	Hypo
cg18705279	-0.213627	-4.53762	-3.9627	0.00023429	0.999994	-0.853818	HSF4;HSF4;FBXL8	chr16	67197129	67197129	Hypo
cg18722282	-0.214895	-3.9189	-3.70108	0.000532876	0.999994	-1.31422	UBXN10;UBXN10-AS1	chr1	20512408	20512408	Hypo
cg13573647	-0.216231	-4.11312	-3.58881	0.000752163	0.999994	-1.50806		chr22	22786018	22786018	Hypo
cg05119989	-0.216272	1.43214	-3.70148	0.000532217	0.999994	-1.31352		chr3	13303998	13303998	Hypo
cg20830179	-0.218918	-5.45272	-3.7101	0.0005182	0.999994	-1.29853	UQCRC2;UQCRC2	chr16	21964441	21964441	Hypo
cg09441337	-0.219993	-5.7006	-3.7823	0.000414001	0.999994	-1.17251	C21orf45	chr21	33650994	33650994	Hypo
cg01950364	-0.221662	-5.27798	-3.81694	0.000371474	0.999994	-1.11173	NIT1;NIT1;PFDN2;NIT1;NIT1	chr1	161087688	161087688	Hypo
cg03752330	-0.221692	-4.15471	-3.51566	0.000938953	0.999994	-1.63299	ZNF180	chr19	45004907	45004907	Hypo
cg01570137	-0.225568	-4.9842	-3.70737	0.000522611	0.999994	-1.30329	HELZ2;HELZ2	chr20	62199539	62199539	Hypo
cg07084957	-0.226315	2.48138	-3.53309	0.000890803	0.999994	-1.60333		chr7	92067	92067	Hypo
cg18408411	-0.226698	2.12413	-3.56683	0.000804175	0.999994	-1.54571		chr2	159721914	159721914	Hypo
cg23060239	-0.227798	-4.89338	-3.63215	0.000658846	0.999994	-1.43352	RUSC1;RUSC1;C1orf104;RUSC1;RUSC1	chr1	155294612	155294612	Hypo
cg17829673	-0.228905	-5.20473	-4.03919	0.000183415	0.999994	-0.717222	CDCA7L	chr7	21985366	21985366	Hypo
cg25954512	-0.240815	2.55958	-3.90228	0.000283879	0.999994	-0.961134	ZBTB22;TAPBP;TAPBP;TAPBP;ZBTB22	chr6	33283021	33283021	Hypo
cg21865293	-0.242002	1.39209	-3.5171	0.000934871	0.999994	-1.63054		chr6	164124323	164124323	Hypo
cg10965404	-0.24327	-5.7073	-3.97958	0.000222007	0.999994	-0.823746	RGS2	chr1	192778197	192778197	Hypo
cg08938591	-0.246201	2.93899	-3.57416	0.00078647	0.999994	-1.53317		chr9	139968747	139968747	Hypo
cg02471512	-0.248924	-5.35734	-3.53547	0.000884391	0.999994	-1.59926	UQCRC2	chr16	21964152	21964152	Hypo
cg15842568	-0.250686	2.01359	-3.54931	0.000848107	0.999994	-1.57566		chr19	4045064	4045064	Hypo
cg19745541	-0.259609	3.51903	-3.9083	0.000278513	0.999994	-0.950459	PPP2R5C;PPP2R5C	chr14	102245559	102245559	Hypo
cg27627560	-0.26272	-6.10904	-3.61952	0.000684836	0.999994	-1.45529	FDX1L	chr19	10426574	10426574	Hypo
cg07479278	-0.262842	-4.4951	-3.73512	0.000479528	0.999994	-1.25497	LOC100288911;CRIM1	chr2	36583536	36583536	Hypo
cg24576174	-0.262855	3.93498	-3.50999	0.000955139	0.999994	-1.64263	SF3B2	chr11	65828083	65828083	Hypo
cg05877921	-0.267098	-4.20635	-3.59437	0.00073952	0.999994	-1.49852	SCN3B;SCN3B	chr11	123511878	123511878	Hypo
cg02635677	-0.267968	2.97783	-3.59914	0.000728826	0.999994	-1.49032	SLC34A1	chr5	176823320	176823320	Hypo
cg16546864	-0.2738	3.74926	-3.73529	0.00047927	0.999994	-1.25467	C21orf70	chr21	46392580	46392580	Hypo
cg17509202	-0.27469	3.90833	-3.72358	0.000497006	0.999994	-1.27507	MAEA;MAEA	chr4	1319171	1319171	Hypo
cg26285502	-0.275005	-4.98081	-3.70386	0.000528308	0.999994	-1.30938	C15orf41	chr15	36871420	36871420	Hypo
cg16696462	-0.275893	3.61678	-3.54493	0.00085944	0.999994	-1.58314		chr6	168645724	168645724	Hypo
cg17542225	-0.276515	-5.43978	-4.46906	4.47856e-05	0.999994	0.0632544	HMMR;NUDCD2	chr5	162887380	162887380	Hypo
cg07171867	-0.277056	-5.0779	-3.91451	0.000273084	0.999994	-0.93945	HSPC159	chr2	64681137	64681137	Hypo
cg06442996	-0.281833	3.19926	-4.06111	0.000170924	0.999994	-0.67792		chr7	64028742	64028742	Hypo
cg03433655	-0.28766	-5.02388	-3.77848	0.000418969	0.999994	-1.1792	SGMS2;SGMS2	chr4	108745771	108745771	Hypo
cg19795074	-0.289425	3.37141	-3.93887	0.000252756	0.999994	-0.896205		chr2	8168023	8168023	Hypo
cg24580035	-0.289881	-4.31097	-3.53082	0.000896936	0.999994	-1.6072	HLA-A	chr6	29910525	29910525	Hypo
cg07058882	-0.29015	-5.81093	-3.76338	0.000439178	0.999994	-1.20563	KIAA1310;KIAA1310	chr2	97304219	97304219	Hypo
cg26251376	-0.290394	2.93761	-3.52966	0.000900085	0.999994	-1.60917		chr7	135205540	135205540	Hypo
cg08288894	-0.290904	3.80957	-3.5044	0.000971375	0.999994	-1.65213		chr17	41095351	41095351	Hypo
cg20254733	-0.293777	3.7128	-3.59095	0.000747264	0.999994	-1.50438		chr2	96343766	96343766	Hypo
cg03552709	-0.296067	4.00238	-3.55797	0.000826123	0.999994	-1.56087	PDE4D;PDE4D;PDE4D;PDE4D	chr5	58840083	58840083	Hypo
cg01678992	-0.298933	-5.15037	-4.30987	7.59671e-05	0.999994	-0.227945		chr4	130949931	130949931	Hypo
cg07840446	-0.300163	3.47755	-3.65255	0.000618856	0.999994	-1.3983	PALLD;PALLD;PALLD	chr4	169690674	169690674	Hypo
cg26551790	-0.304583	2.93146	-3.75995	0.000443897	0.999994	-1.21163		chr9	118453749	118453749	Hypo
cg22977481	-0.310954	4.00064	-3.56696	0.000803864	0.999994	-1.54549		chr2	134523563	134523563	Hypo
cg08894534	-0.311194	-6.03308	-3.49993	0.000984544	0.999994	-1.65972	GEN1;SMC6;SMC6;GEN1	chr2	17934487	17934487	Hypo
cg08541642	-0.315596	4.60443	-3.52441	0.000914463	0.999994	-1.6181	SYN2;SYN2	chr3	12226178	12226178	Hypo
cg05998426	-0.319326	-4.88798	-3.57794	0.00077746	0.999994	-1.52669	RIN1;RIN1	chr11	66103925	66103925	Hypo
cg06464468	-0.319582	3.24979	-3.96767	0.000230608	0.999994	-0.844971	SIPA1	chr11	65414413	65414413	Hypo
cg14968631	-0.320438	-4.46923	-3.56136	0.000817647	0.999994	-1.55506	CCDC3;CCDC3	chr10	13043947	13043947	Hypo
cg18083595	-0.320793	2.45173	-3.67149	0.000583827	0.999994	-1.36554	USP29	chr19	57630661	57630661	Hypo
cg25539976	-0.322409	3.77249	-4.73193	1.84476e-05	0.999994	0.548078		chr5	34564134	34564134	Hypo
cg09588225	-0.32733	2.3373	-4.77558	1.58964e-05	0.999994	0.628924	LONP1	chr19	5699245	5699245	Hypo
cg15292250	-0.329601	4.26868	-3.6852	0.000559668	0.999994	-1.34178	DAGLB;DAGLB	chr7	6457128	6457128	Hypo
cg21370431	-0.330804	4.38002	-3.76008	0.000443708	0.999994	-1.21139		chr14	22250311	22250311	Hypo
cg08434621	-0.339099	3.10689	-4.00524	0.000204516	0.999994	-0.777945	PAN3	chr13	28860661	28860661	Hypo
cg03915539	-0.341559	4.43025	-3.51659	0.000936317	0.999994	-1.63141	CBFA2T3;CBFA2T3	chr16	88970376	88970376	Hypo
cg15625671	-0.341606	-1.96512	-3.79788	0.000394331	0.999994	-1.1452	PPP1R13L;PPP1R13L	chr19	45898849	45898849	Hypo
cg23668450	-0.343769	5.07472	-3.53299	0.000891049	0.999994	-1.60349		chr6	108324264	108324264	Hypo
cg23501439	-0.34503	3.96851	-3.71328	0.000513129	0.999994	-1.293	HEATR2	chr7	819747	819747	Hypo
cg26581347	-0.345852	-4.54131	-3.70768	0.000522097	0.999994	-1.30274	TEX264;TEX264;TEX264;TEX264;TEX264;TEX264;TEX264;TEX264;TEX264	chr3	51705845	51705845	Hypo
cg04929868	-0.35283	4.29045	-4.03037	0.000188685	0.999994	-0.733013	HNRPDL	chr4	83346765	83346765	Hypo
ch.6.2600249F	-0.354786	-4.09994	-4.65469	2.39811e-05	0.999994	0.405223		chr6	135589814	135589814	Hypo
cg09712606	-0.359449	-6.25241	-3.60384	0.000718455	0.999994	-1.48225	IRF3;BCL2L12;BCL2L12	chr19	50169182	50169182	Hypo
cg21293611	-0.360727	-5.01357	-3.75326	0.000453236	0.999994	-1.22331	PRR5;PRR5	chr22	45064211	45064211	Hypo
cg00916454	-0.362358	4.05772	-3.50244	0.000977111	0.999994	-1.65544		chr4	156877765	156877765	Hypo
cg15127879	-0.362979	2.57871	-3.59807	0.00073122	0.999994	-1.49217		chr8	69917477	69917477	Hypo
cg18486673	-0.365034	3.82429	-3.57959	0.000773572	0.999994	-1.52386		chr5	145283286	145283286	Hypo
cg27237961	-0.371971	5.0364	-3.6999	0.000534824	0.999994	-1.31627	COG8;COG8	chr16	69369239	69369239	Hypo
cg18354596	-0.372887	3.84792	-4.02315	0.000193106	0.999994	-0.745928	ABHD17B	chr9	74490922	74490922	Hypo
cg01190419	-0.37294	4.13464	-4.18553	0.000114206	0.999994	-0.453736		chr17	10134326	10134326	Hypo
cg14284248	-0.376112	-6.32974	-3.57493	0.000784624	0.999994	-1.53185	NFYA;NFYA;OARD1	chr6	41040483	41040483	Hypo
cg01112499	-0.376879	4.10888	-3.86719	0.000317176	0.999994	-1.0232	FAM196A;DOCK1;DOCK1	chr10	128946442	128946442	Hypo
cg23072029	-0.383382	-6.90589	-3.72024	0.000502191	0.999994	-1.2809	CCDC104	chr2	55746572	55746572	Hypo
cg14286208	-0.384986	4.04319	-3.96803	0.000230347	0.999994	-0.844337	KLHL33	chr14	20903445	20903445	Hypo
cg17336761	-0.385124	5.23586	-3.50337	0.000974381	0.999994	-1.65387	JAK1	chr1	65345272	65345272	Hypo
cg11308921	-0.385519	4.2274	-3.58001	0.000772576	0.999994	-1.52314	GAK	chr4	867560	867560	Hypo
cg04159200	-0.388135	4.10517	-3.57212	0.000791364	0.999994	-1.53667	TRIM66	chr11	8670493	8670493	Hypo
cg08284443	-0.393023	3.76018	-3.82095	0.00036683	0.999994	-1.10468	GFRA1;GFRA1;GFRA1	chr10	117819599	117819599	Hypo
cg15613349	-0.39561	5.02575	-3.80005	0.000391658	0.999994	-1.14139	AHNAK;AHNAK;AHNAK;AHNAK	chr11	62304055	62304055	Hypo
cg04330057	-0.399237	3.26826	-3.76402	0.000438295	0.999994	-1.2045	ATXN1;ATXN1	chr6	16306377	16306377	Hypo
cg25288660	-0.404669	4.80731	-3.73728	0.000476318	0.999994	-1.2512	IQCE;IQCE	chr7	2613345	2613345	Hypo
cg11050908	-0.404842	-4.99948	-4.32316	7.27097e-05	0.999994	-0.20373	ODF2;MIR1268A	chr9	131218376	131218376	Hypo
cg09758077	-0.40943	2.66567	-4.40496	5.54497e-05	0.999994	-0.054249	LOC101928992	chr3	184490973	184490973	Hypo
cg12569095	-0.410782	4.79492	-3.65421	0.000615704	0.999994	-1.39543	AP1G1;AP1G1	chr16	71792287	71792287	Hypo
cg19600081	-0.411102	3.23786	-3.51789	0.00093266	0.999994	-1.62921		chr4	24804634	24804634	Hypo
cg05256313	-0.413645	4.52258	-4.15953	0.000124299	0.999994	-0.500747	SLC12A8	chr3	124926431	124926431	Hypo
cg19686014	-0.416134	-5.73604	-3.79431	0.000398751	0.999994	-1.15146	ANKRD60	chr20	56803768	56803768	Hypo
cg23156226	-0.420924	4.16374	-4.00535	0.000204447	0.999994	-0.777758	NCALD	chr8	103132625	103132625	Hypo
cg03015880	-0.423096	4.04054	-3.53786	0.000878022	0.999994	-1.59519	C16orf13;C16orf13;C16orf13;C16orf13;C16orf13	chr16	684669	684669	Hypo
cg02593579	-0.428516	-6.36181	-3.61849	0.000686997	0.999994	-1.45706	C12orf49;RNFT2;RNFT2	chr12	117176435	117176435	Hypo
cg09980774	-0.441128	-6.12867	-3.5975	0.000732493	0.999994	-1.49315	HIST1H4H	chr6	26285939	26285939	Hypo
cg14371107	-0.443617	-3.62085	-3.945	0.00024788	0.999994	-0.885318	INPPL1	chr11	71934510	71934510	Hypo
cg24189917	-0.448156	3.27808	-3.91712	0.000270838	0.999994	-0.934831	MAD1L1;MAD1L1;MAD1L1	chr7	1970923	1970923	Hypo
cg01619369	-0.450129	-4.46571	-3.69172	0.000548518	0.999994	-1.33047	ECHDC3	chr10	11784255	11784255	Hypo
cg06078068	-0.452403	2.82363	-3.59385	0.000740679	0.999994	-1.4994	MACF1	chr1	39787390	39787390	Hypo
cg12529671	-0.45499	4.86892	-3.67878	0.00057085	0.999994	-1.3529	CHST11	chr12	105151359	105151359	Hypo
cg15258175	-0.461018	3.31202	-3.51318	0.000945995	0.999994	-1.63721	CHRNB3	chr8	42578591	42578591	Hypo
cg07886828	-0.462086	-6.67503	-3.83834	0.000347334	0.999994	-1.07407	SMIM10L1;SMIM10L1;PRH1;PRH1;PRH1-PRR4	chr12	11324456	11324456	Hypo
cg00682053	-0.462914	3.12082	-4.20474	0.000107268	0.999994	-0.418963		chr16	49319847	49319847	Hypo
cg10451809	-0.466009	3.5683	-3.73135	0.000485172	0.999994	-1.26154	APOH;APOH	chr17	64210552	64210552	Hypo
cg12414746	-0.467565	5.56104	-3.62325	0.000677047	0.999994	-1.44885		chr11	45739425	45739425	Hypo
cg20274267	-0.467735	5.31388	-4.04089	0.000182418	0.999994	-0.714185	TNFRSF8	chr1	12164477	12164477	Hypo
cg24951158	-0.473346	4.65626	-3.58478	0.000761437	0.999994	-1.51496	SYNGR1;SYNGR1	chr22	39749676	39749676	Hypo
cg22016554	-0.480415	-6.37618	-3.87032	0.000314055	0.999994	-1.01767	RFXANK;RFXANK;RFXANK;RFXANK;MEF2BNB;MEF2BNB;MEF2BNB-MEF2B;MEF2BNB-MEF2B;MEF2BNB-MEF2B	chr19	19304139	19304139	Hypo
cg27183188	-0.486692	-4.83281	-3.53584	0.000883423	0.999994	-1.59865	ALDOC	chr17	26904121	26904121	Hypo
cg24622985	-0.487322	2.97279	-4.87938	1.11394e-05	0.999994	0.82145	DDX46	chr5	134141997	134141997	Hypo
cg00623498	-0.490239	5.29715	-3.7615	0.000441762	0.999994	-1.20892	EXOC2	chr6	540351	540351	Hypo
cg01770210	-0.492376	4.83035	-3.71158	0.000515841	0.999994	-1.29597	HS1BP3	chr2	20829496	20829496	Hypo
cg13297560	-0.498821	-0.507515	-3.65315	0.000617712	0.999994	-1.39726	IGF1R	chr15	99320054	99320054	Hypo
cg11927190	-0.500765	4.82183	-3.84383	0.000341393	0.999994	-1.06441		chr5	1125351	1125351	Hypo
cg24974130	-0.506247	-7.48568	-3.69087	0.000549958	0.999994	-1.33195	RAD50;RAD50;RAD50;RAD50	chr5	131893006	131893006	Hypo
cg12605654	-0.519089	4.87632	-3.93672	0.000254491	0.999994	-0.900028		chr5	145123276	145123276	Hypo
cg21011280	-0.523439	4.86087	-3.58503	0.000760859	0.999994	-1.51453		chr3	196706839	196706839	Hypo
cg00486844	-0.523994	4.26256	-3.56279	0.000814116	0.999994	-1.55263		chr5	101488976	101488976	Hypo
cg22871870	-0.524571	4.4083	-3.69974	0.000535091	0.999994	-1.31655	TSPAN3;TSPAN3;TSPAN3	chr15	77348431	77348431	Hypo
cg07871369	-0.526118	4.59414	-3.61758	0.0006889	0.999994	-1.45862	MARCH10;MARCH10;MARCH10;MARCH10;MIR548W	chr17	60878220	60878220	Hypo
cg04552451	-0.535306	-3.75116	-3.68758	0.000555564	0.999994	-1.33765		chr8	144852873	144852873	Hypo
cg08162457	-0.537764	5.44818	-3.78809	0.00040658	0.999994	-1.16236	MIR1273H;WDR19	chr4	39230084	39230084	Hypo
cg16339238	-0.543104	-5.61064	-3.56613	0.0008059	0.999994	-1.54692	THBD	chr20	23029298	23029298	Hypo
cg10897746	-0.544169	5.01245	-3.57588	0.000782364	0.999994	-1.53023	LINC01209	chr3	176534885	176534885	Hypo
cg06923775	-0.55521	3.97324	-3.84712	0.000337876	0.999994	-1.05861	KIAA1704	chr13	45567492	45567492	Hypo
cg08939371	-0.55936	-4.97735	-4.24474	9.41072e-05	0.999994	-0.346418	UNC45A	chr15	91473059	91473059	Hypo
cg22193559	-0.56245	-5.57619	-3.60705	0.000711434	0.999994	-1.47673		chr5	43065115	43065115	Hypo
cg01157070	-0.566271	-Inf	-3.64736	0.000638322	0.999994	-1.44535	DKFZP434H168;GNAO1;GNAO1	chr16	56228511	56228511	Hypo
cg27436215	-0.570873	3.61897	-3.81363	0.000375352	0.999994	-1.11755		chr6	13733432	13733432	Hypo
cg15355590	-0.571979	1.73463	-3.57731	0.000778965	0.999994	-1.52777	SCHIP1;SCHIP1;SCHIP1;IQCJ-SCHIP1;IQCJ-SCHIP1	chr3	158990489	158990489	Hypo
cg17571713	-0.573727	-6.13738	-3.96937	0.000229362	0.999994	-0.841944	ZNF598	chr16	2060019	2060019	Hypo
cg05217033	-0.588114	6.49159	-3.72984	0.000487451	0.999994	-1.26417		chr7	135610527	135610527	Hypo
cg08925720	-0.608653	5.16427	-3.69687	0.000539848	0.999994	-1.32152	SYT7	chr11	61314936	61314936	Hypo
cg09367721	-0.609318	5.33722	-3.63663	0.000649857	0.999994	-1.42579	TIMM17A	chr1	201928346	201928346	Hypo
cg15390560	-0.611527	6.15133	-3.66976	0.000586939	0.999994	-1.36853	FLJ40434	chr1	53905143	53905143	Hypo
cg21936841	-0.618773	-Inf	-3.64518	0.000642597	0.999994	-1.44906	CREBRF;CREBRF;CREBRF	chr5	172484200	172484200	Hypo
cg27340845	-0.619256	4.58898	-3.78439	0.000411308	0.999994	-1.16884	PALLD;PALLD	chr4	169490890	169490890	Hypo
cg19294653	-0.633761	-5.13349	-3.9766	0.000224131	0.999994	-0.829062	PRDM5	chr4	121844186	121844186	Hypo
cg03577153	-0.647623	-6.80446	-3.52118	0.000923428	0.999994	-1.6236	ZNF350	chr19	52490173	52490173	Hypo
cg03983122	-0.647679	4.36018	-3.51836	0.000931318	0.999994	-1.62839	DEFB133	chr6	49918321	49918321	Hypo
cg22260982	-0.655369	6.17045	-3.52539	0.000911776	0.999994	-1.61644		chr11	34011964	34011964	Hypo
cg03988857	-0.661612	4.29628	-3.69671	0.000540115	0.999994	-1.3218		chr12	77359011	77359011	Hypo
cg02550949	-0.682946	-7.66563	-3.58199	0.000767954	0.999994	-1.51976	ETNK1;ETNK1	chr12	22777790	22777790	Hypo
ch.14.1182433R	-0.706081	-6.34993	-3.63968	0.000643796	0.999994	-1.42052	SPTLC2	chr14	78024853	78024853	Hypo
cg15219332	-0.710583	3.33807	-3.54662	0.000855042	0.999994	-1.58025		chr12	25955931	25955931	Hypo
cg01123518	-0.723581	-6.14065	-4.42841	5.12882e-05	0.999994	-0.0112968	NUBP1	chr16	10837605	10837605	Hypo
cg00203564	-0.732387	5.32485	-4.1267	0.000138281	0.999994	-0.559984		chr3	176133845	176133845	Hypo
cg01280069	-0.779267	5.91611	-3.69492	0.000543118	0.999994	-1.32491	EHMT2;EHMT2	chr6	31852240	31852240	Hypo
cg04237482	-0.788139	5.2226	-3.92035	0.000268071	0.999994	-0.929089		chr1	36688374	36688374	Hypo
cg01468344	-0.788701	5.8748	-3.79125	0.000402585	0.999994	-1.15682		chr16	72282262	72282262	Hypo
cg15411732	-0.796231	5.6896	-3.54193	0.000867282	0.999994	-1.58826	SMC6;SMC6	chr2	17899411	17899411	Hypo
cg27296459	-0.807343	5.97594	-3.6796	0.000569418	0.999994	-1.35149	RNF7;RNF7;RNF7;RNF7;RNF7	chr3	141464595	141464595	Hypo
cg21525094	-0.840674	3.97421	-3.6816	0.000565917	0.999994	-1.34802	USP9X;USP9X	chrX	41047684	41047684	Hypo
cg01029027	-0.855918	5.98544	-3.55361	0.000837125	0.999994	-1.56832	RNF114	chr20	48557688	48557688	Hypo
cg15944453	-0.856914	1.89065	-3.51087	0.000952609	0.999994	-1.64113	EEF1DP3	chr13	32524193	32524193	Hypo
cg12256233	-0.862808	3.26762	-4.59471	2.93719e-05	0.999994	0.294486		chr7	31497761	31497761	Hypo
cg23941222	-0.898937	5.50482	-3.52142	0.000922775	0.999994	-1.6232	TMEM5;TMEM5	chr12	64189755	64189755	Hypo
ch.22.16108507R	-0.905243	-8.51877	-3.5682	0.000800853	0.999994	-1.54338		chr22	17728507	17728507	Hypo
cg15085223	-0.943788	-7.60227	-3.55012	0.000846024	0.999994	-1.57428	PFDN5;PFDN5;PFDN5;PFDN5	chr12	53689339	53689339	Hypo
cg02993145	-1.05441	-7.35966	-3.71337	0.000512993	0.999994	-1.29285	ZNF235	chr19	44809363	44809363	Hypo
cg14583365	-1.07333	5.39149	-3.56486	0.000809018	0.999994	-1.54909	CHCHD3	chr7	132679218	132679218	Hypo
cg08732245	-1.10159	Inf	-3.53836	0.000901386	0.999994	-1.65547		chr5	6350736	6350736	Hypo
cg07835809	-1.25174	-8.1451	-4.25548	9.08507e-05	0.999994	-0.326916	GHITM	chr10	85899104	85899104	Hypo
cg13324247	-1.28564	-6.64194	-5.27282	2.84044e-06	0.999994	1.55273	NIPBL-AS1;NIPBL	chr5	36878160	36878160	Hypo
ch.7.2252844R	-1.42059	-6.03561	-4.01075	0.000200939	0.999994	-0.768103	PUS7	chr7	105105864	105105864	Hypo

## Sheet: S5. EWAS 8 week Omnivore vs. Ve
	logFC	AveExpr	t	P.Value	adj.P.Val	B	geneID	chr	start	end	diffMeth
cg06800293	-0.633907	5.32826	-6.32742	7.1052e-08	0.0615904	3.6575	TRIO	chr5	14308183	14308183	Hypo
cg13780089	-0.374989	1.82777	-5.27453	2.94791e-06	0.745724	1.68447		chr4	14164719	14164719	Hypo
cg16123062	-0.268224	2.92261	-5.19634	3.86889e-06	0.745724	1.53602	SH3RF1	chr4	170150924	170150924	Hypo
cg21577811	0.624838	-5.53499	5.19353	3.9069e-06	0.745724	1.53067	SLC46A3	chr13	29293136	29293136	Hyper
cg26693616	0.345293	3.8532	5.02396	7.02151e-06	0.745724	1.20861		chr16	75730187	75730187	Hyper
cg17977511	-0.328519	4.2025	-5.0055	7.48216e-06	0.745724	1.17355	FOXP1	chr3	71450880	71450880	Hypo
cg05242065	-0.229548	2.32497	-4.99669	7.71211e-06	0.745724	1.15683	C2orf89	chr2	85060011	85060011	Hypo
cg04666848	-0.445493	3.6299	-4.97776	8.23062e-06	0.745724	1.12088	ATP8B1;LOC100505549	chr18	55326974	55326974	Hypo
cg08215532	-0.47518	-4.59679	-4.9324	9.61632e-06	0.745724	1.03478	DPY19L2P4	chr7	89748001	89748001	Hypo
cg08161742	-0.198534	0.528851	-4.928	9.76221e-06	0.745724	1.02644	HECTD4	chr12	112787474	112787474	Hypo
cg05544095	-0.259134	1.52709	-4.91121	1.03399e-05	0.745724	0.994579	ZBTB20	chr3	114832549	114832549	Hypo
cg09363076	-0.474084	4.43997	-4.89925	1.07719e-05	0.745724	0.971883	TTC7B	chr14	91082234	91082234	Hypo
cg04542001	1.24898	4.49658	4.85854	1.23787e-05	0.745724	0.894689	COL23A1	chr5	177926387	177926387	Hyper
cg08382124	-0.350689	3.13099	-4.8566	1.24612e-05	0.745724	0.890997	ZNF623	chr8	144730514	144730514	Hypo
cg25339054	-0.447051	-4.04252	-4.8365	1.33449e-05	0.745724	0.852901		chr5	50673808	50673808	Hypo
cg13043509	0.518759	-6.15286	4.8112	1.45453e-05	0.745724	0.804965	GIMAP5	chr7	150434452	150434452	Hyper
cg17687333	-0.350773	4.66954	-4.78955	1.56564e-05	0.745724	0.763954		chr3	156898184	156898184	Hypo
cg12614527	-0.301868	2.22696	-4.77932	1.62102e-05	0.745724	0.744576	PCYT1B-AS1;PCYT1B	chrX	24667366	24667366	Hypo
cg11064350	-1.6839	-8.24521	-4.76017	1.72984e-05	0.745724	0.708332	RNF138	chr18	29671705	29671705	Hypo
cg08860546	-0.326176	-4.4567	-4.75467	1.76239e-05	0.745724	0.697928		chr16	4233762	4233762	Hypo
cg15232035	0.273574	-6.12535	4.73262	1.89911e-05	0.745724	0.656204	SYN3	chr22	32925109	32925109	Hyper
cg09208041	-0.975358	5.40814	-4.72565	1.94442e-05	0.745724	0.64303		chr16	11585982	11585982	Hypo
cg19815110	-0.181135	1.69626	-4.68712	2.21487e-05	0.745724	0.570191		chr4	38760011	38760011	Hypo
cg04067341	-0.412305	4.05347	-4.68139	2.2581e-05	0.745724	0.55937	COL4A2-AS1;COL4A2	chr13	111160707	111160707	Hypo
cg03740464	0.290823	3.75449	4.67629	2.29731e-05	0.745724	0.549731	SLC37A1	chr21	43998500	43998500	Hyper
cg06492223	-0.260015	0.324426	-4.66775	2.36441e-05	0.745724	0.533608		chr6	109661582	109661582	Hypo
cg06129596	-0.433705	3.4576	-4.65997	2.42725e-05	0.745724	0.518911	HTR2C;MIR448	chrX	114058010	114058010	Hypo
cg08209724	-0.500739	-6.27519	-4.63299	2.65804e-05	0.745724	0.467985	MIR632;ZNF207	chr17	30677138	30677138	Hypo
cg16071178	0.556856	5.58533	4.62956	2.68885e-05	0.745724	0.461521		chr16	75505270	75505270	Hyper
cg00097839	-0.308817	3.01764	-4.62386	2.74087e-05	0.745724	0.450768		chrX	65223689	65223689	Hypo
cg05387457	0.55085	-6.58146	4.61907	2.78532e-05	0.745724	0.44174	C10orf114;MIR1915	chr10	21785997	21785997	Hyper
cg24402755	0.386867	-5.5298	4.59958	2.9737e-05	0.745724	0.404993	HS2ST1;SEP15	chr1	87380200	87380200	Hyper
cg05734400	-0.267039	-4.16164	-4.598	2.98955e-05	0.745724	0.402008	ATIC	chr2	216176660	216176660	Hypo
cg15739794	-0.308556	-4.73562	-4.59686	3.00094e-05	0.745724	0.399871	RAN	chr12	131356529	131356529	Hypo
cg15718357	-0.29972	2.82846	-4.59587	3.01099e-05	0.745724	0.397993	TBCD	chr17	80899453	80899453	Hypo
cg07048527	0.560752	4.1103	4.5669	3.31789e-05	0.789664	0.343434	HOXB9	chr17	46700449	46700449	Hyper
cg12085265	-0.558565	5.14606	-4.55814	3.41667e-05	0.789664	0.326932	PRKCZ	chr1	2014628	2014628	Hypo
cg14825444	0.59892	3.20907	4.54871	3.52609e-05	0.789664	0.309194		chr10	118286344	118286344	Hyper
cg12757078	-0.555786	5.82472	-4.5431	3.59277e-05	0.789664	0.298649	KCNC1	chr11	17803962	17803962	Hypo
cg04940502	-0.366275	4.01893	-4.52606	3.80325e-05	0.789664	0.26659		chr15	72085099	72085099	Hypo
cg11594083	-0.261852	3.55371	-4.52447	3.8234e-05	0.789664	0.263613	PPP3CB-AS1;PPP3CB	chr10	75257184	75257184	Hypo
cg24933651	-0.577693	4.60209	-4.52426	3.82609e-05	0.789664	0.263218	ROBO2	chr3	77147070	77147070	Hypo
cg03311402	-0.252921	1.46994	-4.50962	4.01759e-05	0.809904	0.235697	MDM4	chr1	204511015	204511015	Hypo
cg01184214	-0.434263	4.49761	-4.49475	4.22158e-05	0.831685	0.207774		chr12	67848512	67848512	Hypo
cg03933991	-0.439448	-2.97933	-4.47299	4.53861e-05	0.84098	0.166919	CFAP97	chr4	186125346	186125346	Hypo
cg19762276	-0.361421	3.32552	-4.47209	4.55224e-05	0.84098	0.165227		chr7	114405613	114405613	Hypo
cg12283057	-0.193189	3.03496	-4.46567	4.65034e-05	0.84098	0.153192	PDE8A	chr15	85625812	85625812	Hypo
cg04748923	-0.78451	-Inf	-4.45961	4.88439e-05	0.84098	0.0762482	HSD11B1L;C19orf70	chr19	5680966	5680966	Hypo
cg04846962	0.559	-7.1781	4.44897	4.91553e-05	0.84098	0.121872	TBCE	chr1	235530554	235530554	Hyper
cg11854659	0.414565	-4.6787	4.44483	4.98346e-05	0.84098	0.114118		chr12	113952948	113952948	Hyper
cg09842038	-0.195662	-0.122115	-4.43471	5.15343e-05	0.84098	0.0951655	CYS1	chr2	10205716	10205716	Hypo
cg12063907	-0.474894	4.95501	-4.43035	5.22859e-05	0.84098	0.0869813	MRRF	chr9	125051261	125051261	Hypo
cg07223606	0.920682	3.65567	4.42204	5.3745e-05	0.84098	0.07142		chr8	5894643	5894643	Hyper
cg01491358	-0.544905	3.21233	-4.41393	5.52067e-05	0.84098	0.056245	ZZEF1	chr17	4034650	4034650	Hypo
cg24928451	-0.542783	3.6749	-4.41212	5.55382e-05	0.84098	0.0528583	IGF1R	chr15	99403429	99403429	Hypo
cg13033090	-0.540408	-5.42945	-4.40595	5.66825e-05	0.84098	0.0413213	BRUNOL4	chr18	35146097	35146097	Hypo
cg19588408	-0.261944	3.18528	-4.40518	5.68276e-05	0.84098	0.0398749	CREB5	chr7	28848902	28848902	Hypo
cg02354872	-0.542924	6.02279	-4.40135	5.75509e-05	0.84098	0.0327177	GLG1	chr16	74597314	74597314	Hypo
cg27257291	-0.170804	1.03592	-4.39738	5.83119e-05	0.84098	0.0252843	LOC407835	chr7	128767981	128767981	Hypo
cg00250419	0.313924	4.31297	4.39448	5.88737e-05	0.84098	0.0198576	NCAPD3	chr11	134025929	134025929	Hyper
cg00269445	-0.174771	1.86313	-4.39116	5.95223e-05	0.84098	0.0136557		chr22	40735101	40735101	Hypo
cg21794589	-0.591758	4.9454	-4.38363	6.10213e-05	0.84098	-0.000425976	TBC1D1	chr4	37902185	37902185	Hypo
cg17172789	-0.247612	-4.85091	-4.38313	6.11208e-05	0.84098	-0.00134867	NTRK3	chr15	88483516	88483516	Hypo
cg26982636	-0.22743	2.7008	-4.36973	6.38838e-05	0.842833	-0.0263896	CDPF1	chr22	46645186	46645186	Hypo
cg06119027	-0.344463	3.87352	-4.36924	6.39875e-05	0.842833	-0.027308	PHF7	chr3	52448529	52448529	Hypo
cg22538778	-0.263382	2.72742	-4.36017	6.59281e-05	0.842833	-0.0442363	PPM1H	chr12	63294404	63294404	Hypo
cg00351152	-0.678042	4.12715	-4.35708	6.66027e-05	0.842833	-0.050006	CAND2	chr3	12837017	12837017	Hypo
cg04031507	0.570486	6.66869	4.35385	6.7315e-05	0.842833	-0.0560354	DLGAP3	chr1	35334359	35334359	Hyper
cg17534029	-0.406952	-3.0594	-4.3485	6.85114e-05	0.842833	-0.0660215	RTEL1	chr20	62318426	62318426	Hypo
cg19820012	0.252314	2.20658	4.34814	6.85932e-05	0.842833	-0.0666976		chr4	111198822	111198822	Hyper
cg18263879	-0.494722	4.34209	-4.34278	6.98139e-05	0.842833	-0.0766989		chr17	15333105	15333105	Hypo
cg05390563	-0.428233	-6.47795	-4.34032	7.03806e-05	0.842833	-0.0812837	MTF2	chr1	93545831	93545831	Hypo
cg18499260	-0.199475	2.77248	-4.33057	7.26723e-05	0.842833	-0.0994567	RPS6KA4	chr11	64133064	64133064	Hypo
cg21886543	-0.354566	3.49187	-4.32983	7.28489e-05	0.842833	-0.100834		chr2	225230668	225230668	Hypo
cg13567330	0.442002	4.1661	4.31944	7.5378e-05	0.842833	-0.120197	NR6A1	chr9	127282567	127282567	Hyper
cg02481442	0.638262	5.87509	4.31036	7.76585e-05	0.842833	-0.137113	FAM118A	chr22	45709689	45709689	Hyper
cg22425466	-0.18252	2.12414	-4.30662	7.86162e-05	0.842833	-0.144071	RNF208	chr9	140115987	140115987	Hypo
cg24050112	-0.370464	5.07262	-4.30305	7.9542e-05	0.842833	-0.150718	PBX4	chr19	19726386	19726386	Hypo
cg08482145	-1.1691	5.32185	-4.29091	8.27703e-05	0.842833	-0.173311	MIR5694	chr10	122493961	122493961	Hypo
cg12747676	0.217063	-4.95631	4.28655	8.39626e-05	0.842833	-0.181436	PEX1;C7orf64	chr7	92157893	92157893	Hyper
cg00011460	-0.462997	4.82582	-4.28576	8.41801e-05	0.842833	-0.182905	RBM47	chr4	40439822	40439822	Hypo
cg08148157	-0.325196	3.24782	-4.27646	8.67798e-05	0.842833	-0.200187	ACOXL	chr2	111708714	111708714	Hypo
cg13717736	0.694546	4.19957	4.273	8.77669e-05	0.842833	-0.206615	HCCA2	chr11	1673687	1673687	Hyper
cg01452125	0.500829	4.87149	4.27073	8.84216e-05	0.842833	-0.210839		chr16	34983384	34983384	Hyper
cg00373987	-0.227873	3.61951	-4.26855	8.90538e-05	0.842833	-0.214888	MFNG	chr22	37868968	37868968	Hypo
cg10370660	-0.463954	3.78452	-4.25961	9.16927e-05	0.842833	-0.23149		chr9	13983811	13983811	Hypo
cg24860848	-0.198517	2.09733	-4.25889	9.19083e-05	0.842833	-0.232825	APAF1	chr12	99041125	99041125	Hypo
cg25125077	0.499112	3.4826	4.25316	9.36465e-05	0.842833	-0.24348		chr2	155480815	155480815	Hyper
cg20009408	-0.276322	4.12811	-4.25173	9.40844e-05	0.842833	-0.246133		chr3	16870155	16870155	Hypo
cg09110374	-0.264548	3.62249	-4.24888	9.49633e-05	0.842833	-0.251421	WDR25	chr14	100938288	100938288	Hypo
cg06926254	-0.277944	-3.72542	-4.24759	9.53631e-05	0.842833	-0.253811	TMEM219	chr16	29972939	29972939	Hypo
cg11681126	0.280734	-4.79067	4.2437	9.65796e-05	0.842833	-0.261021	ZNF32	chr10	44144525	44144525	Hyper
cg08091630	0.234034	-4.95734	4.24363	9.66018e-05	0.842833	-0.261152	ATP1A1-AS1	chr1	116961081	116961081	Hyper
cg00408568	-0.347967	3.89443	-4.24284	9.68527e-05	0.842833	-0.262628	MYBBP1A	chr17	4452590	4452590	Hypo
cg21958026	-0.448966	4.08004	-4.24253	9.69492e-05	0.842833	-0.263194	POLR1C;YIPF3	chr6	43483748	43483748	Hypo
cg04885799	-0.375712	4.28132	-4.24155	9.72619e-05	0.842833	-0.265026	SRPK2	chr7	105026243	105026243	Hypo
cg14974622	0.85117	3.30347	4.23977	9.78258e-05	0.842833	-0.268315	GRIK2	chr6	101886381	101886381	Hyper
cg08360253	-0.463327	-5.94852	-4.23731	9.86126e-05	0.842833	-0.272873	PPP2CA	chr5	133561287	133561287	Hypo
cg14251327	-0.130061	1.53819	-4.22744	0.000101836	0.842833	-0.291177	ACOT4	chr14	74062113	74062113	Hypo
cg10027944	-0.180181	1.62505	-4.22608	0.00010229	0.842833	-0.293708	NCOA1	chr2	24843965	24843965	Hypo
cg10169241	-0.455717	-3.58479	-4.22567	0.000102425	0.842833	-0.294459	APC2	chr19	1467032	1467032	Hypo
cg10659543	-0.401427	4.27607	-4.22479	0.000102719	0.842833	-0.296089	ZNF772;ZNF772	chr19	57985944	57985944	Hypo
cg05300440	-0.24468	4.0018	-4.22417	0.000102926	0.842833	-0.297235	ARID1A;ARID1A	chr1	27098693	27098693	Hypo
cg15092544	0.549316	-6.50879	4.22096	0.000104007	0.842833	-0.303188	RAP1B;RAP1B;RAP1B;RAP1B;RAP1B;RAP1B;RAP1B;RAP1B;RAP1B;RAP1B;RAP1B;RAP1B	chr12	69004670	69004670	Hyper
ch.3.31448979F	0.567131	-6.73483	4.21807	0.000104992	0.842833	-0.308552		chr3	31473975	31473975	Hyper
cg15166924	-0.319572	3.43016	-4.21766	0.00010513	0.842833	-0.309302	PARP11;PARP11;PARP11;PARP11	chr12	3949154	3949154	Hypo
cg10319157	0.437554	4.86938	4.21718	0.000105294	0.842833	-0.310189		chr7	150773644	150773644	Hyper
cg05093714	0.436473	4.01624	4.21483	0.000106105	0.842833	-0.314554	LINC01095	chr4	147043712	147043712	Hyper
cg04623168	0.32236	-6.15156	4.21312	0.000106695	0.842833	-0.317713	NAA25	chr12	112546260	112546260	Hyper
cg19852637	-0.290193	3.15242	-4.2086	0.000108277	0.842833	-0.326093		chr7	56167830	56167830	Hypo
cg25185536	-0.365146	3.95916	-4.20579	0.000109268	0.842833	-0.331284		chr2	37642493	37642493	Hypo
cg16795639	0.671136	3.56304	4.19734	0.000112312	0.842833	-0.346935	ATP11C;ATP11C	chrX	138879579	138879579	Hyper
cg13735691	0.741813	-7.01254	4.19686	0.000112486	0.842833	-0.347817	HAUS5	chr19	36103707	36103707	Hyper
cg02927747	-0.229733	-0.0268212	-4.18557	0.000116686	0.842833	-0.368708	PHLPP1	chr18	60381593	60381593	Hypo
cg19457132	0.517872	-6.84559	4.18496	0.000116917	0.842833	-0.369834	SZRD1;SZRD1;SZRD1;SZRD1;SZRD1;SZRD1	chr1	16693508	16693508	Hyper
cg03574736	0.490197	-6.20376	4.18446	0.000117106	0.842833	-0.370752	ACTR1B	chr2	98280624	98280624	Hyper
cg26785317	-0.328088	-5.03173	-4.18089	0.000118469	0.842833	-0.377348	MXD1;MXD1;MXD1	chr2	70141705	70141705	Hypo
cg07305245	0.968627	5.11322	4.1802	0.000118736	0.842833	-0.378633		chr11	15028116	15028116	Hyper
cg10214287	0.566429	3.00531	4.17991	0.000118846	0.842833	-0.379159		chr17	39603398	39603398	Hyper
cg04373224	-0.498894	2.80753	-4.1698	0.000122806	0.842833	-0.397848	PPP4R4;PPP4R4	chr14	94643321	94643321	Hypo
cg27445698	-0.279352	0.824555	-4.1666	0.000124086	0.842833	-0.403759		chr1	35315676	35315676	Hypo
cg14362653	1.05658	4.5189	4.16454	0.000124915	0.842833	-0.407556		chr9	37117913	37117913	Hyper
cg14412016	0.363439	3.48767	4.16366	0.000125274	0.842833	-0.409191	UNKL	chr16	1434421	1434421	Hyper
cg12598054	0.143879	0.777567	4.16352	0.000125329	0.842833	-0.409444	SORCS2;PSAPL1	chr4	7437156	7437156	Hyper
cg05415346	0.658714	4.31793	4.16258	0.000125711	0.842833	-0.41118	NUP205;NUP205	chr7	135282127	135282127	Hyper
cg09395703	0.336273	3.89361	4.16249	0.000125749	0.842833	-0.411349		chr7	22106291	22106291	Hyper
cg02440512	-0.345964	4.56721	-4.16204	0.00012593	0.842833	-0.412172	ALG12;ALG12	chr22	50302875	50302875	Hypo
cg03164052	-0.415363	4.49371	-4.1573	0.000127875	0.842833	-0.420915	EHMT2;EHMT2	chr6	31852503	31852503	Hypo
cg07266755	-0.238156	0.583007	-4.15105	0.000130489	0.842833	-0.432458	ZNF182;ZNF182;ZNF182	chrX	47850841	47850841	Hypo
cg01390445	-0.351283	3.4713	-4.14874	0.000131467	0.842833	-0.436719	LIPH	chr3	185271312	185271312	Hypo
cg02920897	0.281029	-5.53493	4.14809	0.000131744	0.842833	-0.43792	DLEU2	chr13	50699344	50699344	Hyper
cg02857074	0.249553	1.47379	4.1453	0.000132938	0.842833	-0.443065	CACNA2D1	chr7	81746161	81746161	Hyper
cg04328652	-0.304403	3.20692	-4.14486	0.000133126	0.842833	-0.443873		chr8	100908881	100908881	Hypo
cg22389270	0.445264	-4.51514	4.1387	0.000135803	0.842833	-0.455234	POLR2K	chr8	101162769	101162769	Hyper
cg07134632	-0.247822	1.37353	-4.13054	0.000139429	0.842833	-0.470275	ADD1;ADD1;ADD1;ADD1	chr4	2925654	2925654	Hypo
cg18175410	0.315055	-6.6682	4.12186	0.000143388	0.842833	-0.486258	C18orf8	chr18	21083641	21083641	Hyper
cg23227851	-0.19598	2.81628	-4.11993	0.000144286	0.842833	-0.489823	SS18L2	chr3	42633273	42633273	Hypo
cg09687744	0.655864	6.66061	4.11991	0.000144292	0.842833	-0.489846	OSGEP	chr14	20920464	20920464	Hyper
cg26823003	-0.334872	4.12556	-4.11982	0.000144337	0.842833	-0.490024	EMCN;EMCN;EMCN;EMCN	chr4	101342521	101342521	Hypo
cg05082557	-0.288776	2.51225	-4.11839	0.000145003	0.842833	-0.492656		chr17	81014900	81014900	Hypo
cg02215416	-0.223629	2.79542	-4.11778	0.000145288	0.842833	-0.493775	POU6F1;POU6F1	chr12	51586360	51586360	Hypo
cg06521970	-0.237511	2.70758	-4.11168	0.000148171	0.842833	-0.504997	SKI	chr1	2200890	2200890	Hypo
cg04171665	-0.242958	3.1667	-4.10809	0.000149896	0.842833	-0.511611		chr10	131591540	131591540	Hypo
cg07945407	-0.50831	5.20376	-4.10644	0.000150694	0.842833	-0.514644	NPHP4;NPHP4;NPHP4;NPHP4	chr1	6038171	6038171	Hypo
cg15215519	-0.292315	1.29881	-4.10346	0.000152147	0.842833	-0.520124		chr4	185214632	185214632	Hypo
cg04371319	-0.259318	-3.54227	-4.10344	0.000152158	0.842833	-0.520166	RPP25;RPP25	chr15	75249125	75249125	Hypo
cg07031236	-0.181441	0.0699264	-4.10342	0.000152168	0.842833	-0.520203	ANAPC16;ANAPC16;ANAPC16;ANAPC16;ANAPC16;ANAPC16	chr10	73983766	73983766	Hypo
cg02504541	0.34696	-6.7123	4.10174	0.000152992	0.842833	-0.523289	LOC440944;SETD5	chr3	9437946	9437946	Hyper
cg17500206	-0.348197	3.51137	-4.10172	0.000153002	0.842833	-0.523326	ARHGAP26;ARHGAP26	chr5	142546360	142546360	Hypo
cg25557301	-0.165303	0.378047	-4.10074	0.000153486	0.842833	-0.525131		chr18	10390283	10390283	Hypo
cg06032906	-0.234362	2.94434	-4.10031	0.000153698	0.842833	-0.525921		chr20	56592368	56592368	Hypo
cg27458497	0.411361	-6.9798	4.09951	0.000154093	0.842833	-0.527387	LOC100996263;FAM46C	chr1	118148471	118148471	Hyper
cg20916798	-0.284206	2.5335	-4.09744	0.000155122	0.842833	-0.531187	FAM149B1	chr10	74990036	74990036	Hypo
cg15453206	-0.347917	3.64024	-4.09555	0.00015607	0.842833	-0.534669		chr3	24729317	24729317	Hypo
cg08236468	-0.575288	-5.4816	-4.09451	0.000156593	0.842833	-0.536582	ASPH;ASPH;ASPH;ASPH;ASPH	chr8	62627421	62627421	Hypo
cg02517519	0.39599	5.42662	4.09207	0.000157827	0.842833	-0.541067	MMP28	chr17	34093631	34093631	Hyper
cg07618462	-0.475097	4.99511	-4.08812	0.000159844	0.842833	-0.548325	ARHGAP26;ARHGAP26	chr5	142499847	142499847	Hypo
cg00034078	-0.206889	-1.14424	-4.0824	0.000162809	0.842833	-0.558831	MBTPS1	chr16	84102804	84102804	Hypo
cg02872948	-0.248942	3.40413	-4.08175	0.000163148	0.842833	-0.56002	TRPV6	chr7	142572187	142572187	Hypo
cg02855203	-0.588649	5.97052	-4.08145	0.000163306	0.842833	-0.560575	NXF1;NXF1	chr11	62569427	62569427	Hypo
cg11423007	-1.07053	6.86326	-4.08087	0.000163608	0.842833	-0.561628		chr1	171563860	171563860	Hypo
cg16264004	0.300309	3.14256	4.08078	0.000163658	0.842833	-0.561805	MCF2L;MCF2L	chr13	113698431	113698431	Hyper
cg16470089	-0.252959	1.5074	-4.08035	0.000163884	0.842833	-0.562593	KLHDC4;KLHDC4;KLHDC4	chr16	87782144	87782144	Hypo
cg09456297	-0.461867	-5.7585	-4.08002	0.000164057	0.842833	-0.563195	CYP1B1	chr2	38304066	38304066	Hypo
cg08268814	-0.41975	2.80969	-4.07996	0.000164087	0.842833	-0.5633	EP400	chr12	132501869	132501869	Hypo
cg19079000	0.536954	-6.1097	4.07973	0.000164208	0.842833	-0.563723	ZNF830;CCT6B	chr17	33288590	33288590	Hyper
cg13246941	0.545873	3.10384	4.0751	0.00016667	0.842833	-0.572232	ULK4	chr3	41878377	41878377	Hyper
cg07410571	-0.559455	-6.49327	-4.07038	0.00016921	0.842833	-0.58088	DDRGK1	chr20	3185369	3185369	Hypo
cg10194025	-0.311378	3.16892	-4.0688	0.000170071	0.842833	-0.583782		chr14	32777367	32777367	Hypo
cg08655893	0.241544	-4.90979	4.06842	0.00017028	0.842833	-0.584482	CASZ1;CASZ1	chr1	10854560	10854560	Hyper
cg06814966	-0.151873	0.886335	-4.06837	0.000170305	0.842833	-0.584569	RAB2A;RAB2A	chr8	61495559	61495559	Hypo
cg09752514	-0.823885	4.15141	-4.06577	0.000171736	0.842833	-0.589352	EYS;EYS;EYS	chr6	66417593	66417593	Hypo
cg22378449	-0.358677	2.72634	-4.06527	0.000172008	0.842833	-0.590257	IDE	chr10	94331624	94331624	Hypo
cg03594790	-0.226909	2.99702	-4.06319	0.000173163	0.842833	-0.594085	GRAMD3	chr5	125706443	125706443	Hypo
cg12225692	-0.431947	5.18722	-4.05991	0.000174993	0.842833	-0.600098	FRMD4A	chr10	13809766	13809766	Hypo
cg10972990	0.609231	3.55143	4.05828	0.000175908	0.842833	-0.603083		chr1	249171708	249171708	Hyper
cg09262445	-0.297834	3.96059	-4.05753	0.000176333	0.842833	-0.604463	LOC102724552;RERE;RERE	chr1	8485541	8485541	Hypo
cg08576390	0.587545	5.15254	4.05633	0.000177012	0.842833	-0.606662	DCUN1D3	chr16	20878583	20878583	Hyper
cg20367082	-0.261255	-5.282	-4.05401	0.000178331	0.842833	-0.610908	MPRIP;MPRIP	chr17	16945596	16945596	Hypo
cg27445709	-0.44728	3.38336	-4.05191	0.000179536	0.842833	-0.614761	C7orf65	chr7	47693946	47693946	Hypo
cg26106720	0.601207	5.47356	4.05037	0.000180424	0.842833	-0.617584		chr1	28094306	28094306	Hyper
cg24092106	-0.895289	-6.0235	-4.04738	0.000182159	0.842833	-0.62306		chr3	13152423	13152423	Hypo
cg01505406	0.565568	-7.02061	4.04696	0.000182401	0.842833	-0.623817		chr6	710835	710835	Hyper
ch.8.49616578R	0.540446	-7.90281	4.04353	0.000184417	0.842833	-0.63011		chr8	49454025	49454025	Hyper
cg03127863	-0.523224	4.7616	-4.04186	0.000185404	0.842833	-0.633165	PSMA3;PSMA3;PSMA3	chr14	58731088	58731088	Hypo
cg23526414	-0.404169	4.96319	-4.0398	0.000186628	0.842833	-0.636929		chr11	85952354	85952354	Hypo
cg14742965	-0.689595	5.04391	-4.03816	0.000187609	0.842833	-0.63993	CLMN	chr14	95716961	95716961	Hypo
cg24768631	-0.135532	0.266122	-4.03627	0.000188749	0.842833	-0.643398		chr7	26324911	26324911	Hypo
cg10559416	0.834351	-8.31318	4.03234	0.000191136	0.842833	-0.650589	CYTIP	chr2	158300485	158300485	Hyper
cg15146834	-0.22379	-5.05728	-4.03106	0.00019192	0.842833	-0.652934	PPP1R14C	chr6	150463775	150463775	Hypo
cg01930524	-0.279808	3.99337	-4.02946	0.000192902	0.842833	-0.655857	SMIM6;RECQL5	chr17	73643377	73643377	Hypo
cg08383160	-0.313877	3.9988	-4.02946	0.000192905	0.842833	-0.655865		chr2	17981519	17981519	Hypo
cg23259381	0.241757	-4.13824	4.02808	0.000193754	0.842833	-0.658379	CASP3;CCDC111;CCDC111;CASP3	chr4	185570876	185570876	Hyper
cg09135551	-0.25631	-Inf	-4.03341	0.000194579	0.842833	-0.688533	TMEM26;TMEM26	chr10	63212862	63212862	Hypo
cg10045955	0.183704	-5.24415	4.02618	0.000194934	0.842833	-0.661855	AGPAT5	chr8	6566657	6566657	Hyper
cg26657392	-0.193962	1.74542	-4.02574	0.00019521	0.842833	-0.662665	MFSD12;MFSD12	chr19	3550138	3550138	Hypo
cg14599576	0.330889	1.29408	4.02521	0.000195542	0.842833	-0.663637	HFE2;HFE2;HFE2;HFE2	chr1	145413157	145413157	Hyper
cg13087692	-0.180322	-1.29093	-4.02315	0.000196832	0.842833	-0.667403		chr9	98810531	98810531	Hypo
cg20435058	-0.194681	2.73417	-4.02298	0.000196935	0.842833	-0.667702	TMEM241	chr18	20891881	20891881	Hypo
cg03822950	-0.548318	-5.63909	-4.0197	0.000199011	0.842833	-0.673705		chr16	75550676	75550676	Hypo
cg07766767	-0.313176	3.95155	-4.01917	0.000199349	0.842833	-0.674677		chr19	9898382	9898382	Hypo
cg02233421	-0.980549	-7.1181	-4.01907	0.000199409	0.842833	-0.67485	FAM184A;FAM184A	chr6	119399925	119399925	Hypo
cg27211533	-0.424847	5.03628	-4.01824	0.00019994	0.842833	-0.676373	RFESD;RFESD;RFESD;SPATA9;SPATA9;SPATA9	chr5	94989279	94989279	Hypo
cg26386472	-0.262544	-3.78439	-4.01654	0.000201029	0.842833	-0.679485		chr12	122277360	122277360	Hypo
cg10135569	-0.273691	3.14084	-4.01416	0.00020256	0.842833	-0.683828	KCNG2	chr18	77647846	77647846	Hypo
cg15593697	0.28476	4.00409	4.01286	0.000203404	0.842833	-0.68621	DCAF15	chr19	14070183	14070183	Hyper
cg09042113	0.224565	0.909987	4.01159	0.000204229	0.842833	-0.688528		chr9	118790364	118790364	Hyper
cg07690824	-0.159728	2.25918	-4.01015	0.000205168	0.842833	-0.691156	SLC12A4;SLC12A4;SLC12A4;SLC12A4;SLC12A4	chr16	67985417	67985417	Hypo
cg16800968	-0.260124	-3.73617	-4.008	0.000206576	0.842833	-0.695075	HSF4;HSF4	chr16	67199675	67199675	Hypo
cg10889825	-0.229663	3.40128	-4.00747	0.000206926	0.842833	-0.696042	ALPL	chr1	21838002	21838002	Hypo
cg07115817	-0.378546	4.90263	-4.00688	0.000207315	0.842833	-0.69712		chr1	4068511	4068511	Hypo
cg04986864	0.274569	-4.83055	4.00487	0.00020865	0.842833	-0.700796	NOVA2;NOVA2	chr19	46476625	46476625	Hyper
cg27226174	-0.350393	3.81169	-4.00385	0.000209328	0.842833	-0.702656	TTC21A;TTC21A	chr3	39152325	39152325	Hypo
cg10243278	-0.274281	-1.61234	-4.00301	0.000209892	0.842833	-0.704196	OTX2;OTX2;OTX2;OTX2	chr14	57277205	57277205	Hypo
cg18601229	0.598373	5.06753	4.00175	0.000210737	0.842833	-0.706499	EHD4	chr15	42192297	42192297	Hyper
cg06847593	-0.329957	1.27739	-4.00139	0.00021098	0.842833	-0.707158	ZMYND11;ZMYND11;ZMYND11;ZMYND11;ZMYND11;ZMYND11;ZMYND11	chr10	281036	281036	Hypo
cg16527893	-0.403082	5.16496	-4.00006	0.000211874	0.842833	-0.70958	RFTN1	chr3	16519365	16519365	Hypo
cg00241650	-0.600553	6.43128	-3.99993	0.000211963	0.842833	-0.709822	ZNF746;ZNF746	chr7	149171786	149171786	Hypo
cg15991405	-0.264098	-1.79573	-3.99576	0.000214797	0.846562	-0.71743	HOXD9	chr2	176988480	176988480	Hypo
cg09875292	-0.256272	2.67031	-3.99567	0.000214854	0.846562	-0.717584		chr12	109007105	109007105	Hypo
cg11376292	-0.14784	-0.169541	-3.99337	0.000216434	0.848925	-0.721781	ASAP3;ASAP3	chr1	23799120	23799120	Hypo
cg15380890	0.477897	3.46034	3.99051	0.000218413	0.852829	-0.726997	BNIPL;BNIPL	chr1	151008971	151008971	Hyper
cg14611094	-0.181137	2.30368	-3.98645	0.000221255	0.858395	-0.734406	MYBL2;MYBL2	chr20	42320869	42320869	Hypo
cg04884618	0.511459	-5.63163	3.98565	0.000221819	0.858395	-0.735865	MRFAP1L1	chr4	6711712	6711712	Hyper
cg06316553	-0.513717	-4.90503	-3.984	0.000222986	0.859078	-0.738874	DDX59	chr1	200639278	200639278	Hypo
cg22639492	-0.223003	-4.61753	-3.98259	0.000223988	0.859117	-0.741442	C20orf111	chr20	42839562	42839562	Hypo
cg11513416	-0.322583	2.84803	-3.97792	0.000227341	0.862692	-0.74996	CDR2	chr16	22376293	22376293	Hypo
cg13770747	-0.335751	4.153	-3.97471	0.000229671	0.862692	-0.755805		chr2	110966283	110966283	Hypo
cg25194273	0.196928	-4.89104	3.97316	0.000230801	0.862692	-0.75862	HNRNPA1L2;HNRNPA1L2	chr13	53191387	53191387	Hyper
cg13424209	-0.319451	-4.19435	-3.97284	0.000231041	0.862692	-0.759215	N4BP2L1;N4BP2L1	chr13	33002464	33002464	Hypo
cg05351267	-0.621257	-6.54899	-3.9709	0.000232464	0.862692	-0.762736	HAGH;FAHD1;HAGH;FAHD1;FAHD1	chr16	1877388	1877388	Hypo
cg11956902	-0.304829	3.18166	-3.96762	0.000234902	0.862692	-0.768718		chr1	10863485	10863485	Hypo
cg12503237	-0.922493	6.29306	-3.96728	0.000235153	0.862692	-0.769331	PUS3;HYLS1;HYLS1	chr11	125763469	125763469	Hypo
cg20787201	-0.259227	3.04177	-3.96711	0.000235283	0.862692	-0.769646	PRR5-ARHGAP8	chr22	45134895	45134895	Hypo
cg21655693	0.267286	-5.82888	3.96708	0.000235307	0.862692	-0.769706	SYMPK	chr19	46365818	46365818	Hyper
cg03611852	-0.256799	3.2613	-3.96305	0.000238337	0.862692	-0.777042	PLCD3	chr17	43205539	43205539	Hypo
cg18875747	-0.355507	-4.60324	-3.96057	0.000240219	0.862692	-0.781554	PPP1R13L;PPP1R13L;CD3EAP	chr19	45909306	45909306	Hypo
cg19907355	-0.228269	2.82583	-3.95714	0.000242847	0.862692	-0.787795		chr7	70543320	70543320	Hypo
cg14258722	0.524354	5.57502	3.95616	0.0002436	0.862692	-0.789568		chr1	180874835	180874835	Hyper
cg05573654	-0.169255	1.58833	-3.95497	0.00024452	0.862692	-0.791731	LPCAT1	chr5	1518179	1518179	Hypo
cg26550835	-0.213051	1.28122	-3.95381	0.000245423	0.862692	-0.793845	TSC22D3	chrX	107017362	107017362	Hypo
cg04330057	0.502037	3.32116	3.9534	0.00024574	0.862692	-0.794585	ATXN1;ATXN1	chr6	16306377	16306377	Hyper
cg01874159	-0.254415	3.83396	-3.95306	0.000246005	0.862692	-0.795204	MYOM3	chr1	24398733	24398733	Hypo
cg14334645	-0.2053	2.73085	-3.95225	0.000246639	0.862692	-0.796682		chr2	241174505	241174505	Hypo
cg16684290	-0.143198	1.92253	-3.95011	0.000248314	0.862692	-0.800563	KCNMA1-AS1;KCNMA1;KCNMA1;KCNMA1;KCNMA1;KCNMA1;KCNMA1	chr10	78664454	78664454	Hypo
cg23383652	-0.382976	4.33792	-3.94655	0.000251134	0.862692	-0.807043		chr11	15780634	15780634	Hypo
cg15937990	-0.469425	4.89782	-3.94468	0.000252628	0.862692	-0.810445	MACF1	chr1	39764579	39764579	Hypo
cg12047750	-2.56552	-8.48056	-3.94458	0.00025271	0.862692	-0.81063	C6orf48;SNORD48;C6orf48	chr6	31802275	31802275	Hypo
cg04024839	-0.765645	-5.5887	-3.94376	0.00025336	0.862692	-0.812104	ZKSCAN1	chr7	99613205	99613205	Hypo
cg10835547	0.227706	-5.75862	3.94327	0.000253758	0.862692	-0.813006	ANKHD1;ANKHD1-EIF4EBP3;ANKHD1;ANKHD1	chr5	139781362	139781362	Hyper
cg19756790	-0.26091	-3.34238	-3.94173	0.000254997	0.862692	-0.8158		chr2	45176863	45176863	Hypo
cg10727892	-0.221895	-3.94352	-3.94099	0.000255597	0.862692	-0.817149	CSNK1D;CSNK1D;CSNK1D;CSNK1D;CSNK1D	chr17	80231336	80231336	Hypo
cg11241097	-0.346901	3.9869	-3.94074	0.000255795	0.862692	-0.817594	GPATCH2	chr1	217699681	217699681	Hypo
cg17120143	-0.230677	-4.60756	-3.94007	0.000256341	0.862692	-0.818816		chr7	1032981	1032981	Hypo
cg08367659	-0.280041	3.75936	-3.93953	0.000256782	0.862692	-0.819802	BAT2	chr6	31601226	31601226	Hypo
cg22493686	-0.197672	0.491483	-3.93808	0.000257962	0.862692	-0.822434	CD44;CD44;CD44;CD44;CD44;CD44;CD44;CD44	chr11	35234096	35234096	Hypo
cg00892255	-0.226481	3.09632	-3.93383	0.000261455	0.862692	-0.830152	NIN;NIN;NIN;NIN	chr14	51243177	51243177	Hypo
cg19871722	0.271467	2.73097	3.93339	0.00026182	0.862692	-0.830951		chr10	34226580	34226580	Hyper
cg15542283	-0.340369	3.69377	-3.93301	0.000262129	0.862692	-0.83163	GPR133	chr12	131512498	131512498	Hypo
cg16170708	-0.293003	4.06735	-3.93036	0.000264336	0.862692	-0.83644	ACOT7;ACOT7;ACOT7;ACOT7	chr1	6390830	6390830	Hypo
cg01446614	-0.284325	-3.50515	-3.92672	0.000267401	0.862692	-0.843059	RBM19;RBM19;RBM19	chr12	114404317	114404317	Hypo
cg13728449	0.398319	3.73493	3.92507	0.000268793	0.862692	-0.846037	RICS	chr11	129014781	129014781	Hyper
cg11517600	-0.33969	3.66019	-3.9246	0.000269195	0.862692	-0.846896	RRM2;RRM2	chr2	10266494	10266494	Hypo
cg02522083	-0.344523	-3.54931	-3.92453	0.000269256	0.862692	-0.847026	OSBPL8;OSBPL8	chr12	76952447	76952447	Hypo
cg03430856	-0.393892	4.83528	-3.92383	0.000269849	0.862692	-0.848288	LOC100506606;FAR2;FAR2;FAR2	chr12	29471587	29471587	Hypo
cg15727409	-0.270875	-2.76478	-3.92376	0.000269908	0.862692	-0.848415	SRPX;SRPX;SRPX;SRPX	chrX	38079723	38079723	Hypo
cg13969146	0.270153	1.93065	3.92142	0.000271918	0.862692	-0.852674	PURG;WRN	chr8	30892490	30892490	Hyper
cg27570951	-0.288113	2.8581	-3.92117	0.00027213	0.862692	-0.853121	P4HB	chr17	79801578	79801578	Hypo
cg16546021	-0.232346	2.81738	-3.92112	0.000272172	0.862692	-0.85321	ZNF280D;ZNF280D;ZNF280D;ZNF280D;ZNF280D	chr15	57026290	57026290	Hypo
cg15077976	-0.284817	3.53997	-3.92107	0.000272217	0.862692	-0.853304		chr18	47257313	47257313	Hypo
cg02946031	-0.279089	3.52474	-3.92054	0.000272672	0.862692	-0.854262	DCAF11;DCAF11;DCAF11;DCAF11;DCAF11	chr14	24588282	24588282	Hypo
cg25718276	0.222367	-5.07685	3.91991	0.000273214	0.862692	-0.855404	PACS2;BRF1;BRF1;BRF1;BRF1;BRF1	chr14	105766825	105766825	Hyper
cg22084647	0.635533	4.847	3.91979	0.000273319	0.862692	-0.855623	ME3;ME3;ME3	chr11	86282250	86282250	Hyper
cg08989189	0.347612	4.63748	3.91956	0.000273514	0.862692	-0.856033		chr15	79409768	79409768	Hyper
cg16973499	-0.238143	2.13316	-3.91755	0.000275255	0.862692	-0.859675	LRCH3	chr3	197582049	197582049	Hypo
cg03193847	0.242112	2.64509	3.91708	0.000275668	0.862692	-0.860536	PALLD;PALLD;PALLD	chr4	169637496	169637496	Hyper
cg18886071	-0.288779	-4.00944	-3.91611	0.000276511	0.862692	-0.86229	SLAMF1;SLAMF1	chr1	160617057	160617057	Hypo
cg15010067	0.275492	-6.2929	3.91181	0.000280296	0.862692	-0.870097	MRPL54;APBA3	chr19	3762973	3762973	Hyper
cg04555780	-0.229193	3.73605	-3.91071	0.000281266	0.862692	-0.87208	MASP1	chr3	186945843	186945843	Hypo
cg13029234	-0.197342	3.01369	-3.90849	0.000283243	0.862692	-0.876102	ANO9	chr11	421351	421351	Hypo
cg17662953	-0.773064	-Inf	-3.91363	0.000284141	0.862692	-0.902437	KIAA0146	chr8	48173280	48173280	Hypo
cg01278930	-0.200438	2.32343	-3.90376	0.000287502	0.862692	-0.884672	BCOR;BCOR;BCOR;BCOR	chrX	39928733	39928733	Hypo
cg01392941	-0.31596	-2.47465	-3.89959	0.000291303	0.862692	-0.892215	ELF4;ELF4	chrX	129244742	129244742	Hypo
cg08995655	-0.384545	4.08267	-3.8985	0.000292309	0.862692	-0.894196	NUDT19	chr19	33182216	33182216	Hypo
cg03414274	-0.185988	0.306185	-3.89728	0.000293432	0.862692	-0.896398		chr14	65138615	65138615	Hypo
cg04257638	0.409255	-6.94215	3.89694	0.000293746	0.862692	-0.897012	SRCAP;SRCAP	chr16	30710486	30710486	Hyper
cg22214659	-0.134032	1.18788	-3.89615	0.000294483	0.862692	-0.898452	MAN2A2	chr15	91455349	91455349	Hypo
cg01083994	0.284067	-4.68566	3.89335	0.000297087	0.862692	-0.903508	POLI	chr18	51795732	51795732	Hyper
cg00522719	-0.299466	3.20113	-3.89252	0.000297865	0.862692	-0.90501	DPEP1	chr16	89678306	89678306	Hypo
cg13324247	0.842904	-6.77953	3.89087	0.00029942	0.862692	-0.908003	NIPBL-AS1;NIPBL;NIPBL	chr5	36878160	36878160	Hyper
cg09239582	-0.190917	2.69102	-3.89077	0.000299515	0.862692	-0.908185	LOC440311	chr15	95397570	95397570	Hypo
cg21703992	-0.221018	2.51693	-3.89062	0.000299654	0.862692	-0.908451	PTPRF;PTPRF	chr1	44049765	44049765	Hypo
cg02659701	-0.665721	3.29697	-3.89003	0.000300216	0.862692	-0.909527	PLCXD2;PHLDB2;PLCXD2	chr3	111451771	111451771	Hypo
cg26498020	-0.28892	-4.17855	-3.88393	0.000306035	0.862692	-0.920556	ZNF350	chr19	52490120	52490120	Hypo
cg06619938	-0.346669	-3.58855	-3.88247	0.000307435	0.862692	-0.923179		chr12	54376127	54376127	Hypo
cg10669449	-0.454486	Inf	-3.89444	0.000307797	0.862692	-0.987536	ATG5	chr6	106676237	106676237	Hypo
cg19722082	-0.250342	1.8316	-3.88111	0.000308753	0.862692	-0.925638	EDIL3	chr5	83681563	83681563	Hypo
cg11550618	-0.475339	4.11406	-3.88092	0.000308939	0.862692	-0.925983	RPAP3;RPAP3;RPAP3	chr12	48096599	48096599	Hypo
cg27282397	-0.178083	2.32903	-3.88057	0.000309281	0.862692	-0.926618		chr2	20793466	20793466	Hypo
cg09846330	-0.447335	5.1502	-3.87997	0.000309869	0.862692	-0.927709		chr12	79924796	79924796	Hypo
cg19561021	-0.334448	-4.71963	-3.87854	0.000311261	0.862692	-0.930286	DAB2IP	chr9	124413765	124413765	Hypo
cg23730277	-0.460029	3.32589	-3.878	0.000311793	0.862692	-0.931267	BANK1;BANK1;BANK1	chr4	102734752	102734752	Hypo
cg11332050	0.387907	3.00849	3.87791	0.000311884	0.862692	-0.931435		chr10	3875026	3875026	Hyper
cg05715998	-0.392974	4.93253	-3.87753	0.000312251	0.862692	-0.932111	DSCAML1	chr11	117440898	117440898	Hypo
cg25044990	-0.414275	4.28207	-3.8763	0.000313465	0.862692	-0.93434		chr10	132031062	132031062	Hypo
cg17461234	-0.203557	2.44242	-3.8759	0.000313854	0.862692	-0.935053	GOLGA3	chr12	133373022	133373022	Hypo
cg12958642	-0.587648	3.36737	-3.87244	0.000317292	0.862692	-0.941315	VPS52	chr6	33231505	33231505	Hypo
cg05753589	-0.335172	-2.48216	-3.87229	0.00031744	0.862692	-0.941582	PRKCZ;PRKCZ;PRKCZ	chr1	2064765	2064765	Hypo
cg19654061	0.257741	2.77794	3.87173	0.000317997	0.862692	-0.94259	ALPP;ALPP	chr2	233243398	233243398	Hyper
cg22857746	-0.342395	4.07733	-3.87087	0.000318863	0.862692	-0.944152	AMPH;AMPH;AMPH;AMPH	chr7	38433588	38433588	Hypo
cg14397394	-0.361112	3.67478	-3.87078	0.000318949	0.862692	-0.944308	LOC100131303	chr16	68050170	68050170	Hypo
cg26322001	0.303536	-5.56846	3.8706	0.000319131	0.862692	-0.944635	TUT1	chr11	62359755	62359755	Hyper
cg12087587	-0.266177	3.23878	-3.86799	0.000321758	0.862692	-0.949347	CTNNAL1;CTNNAL1	chr9	111725897	111725897	Hypo
cg09954473	-0.232659	2.39856	-3.86577	0.000324003	0.862692	-0.953343	LOC101927156	chr2	182245509	182245509	Hypo
cg11401074	-0.250516	3.54395	-3.86535	0.000324434	0.862692	-0.954109		chr12	53198751	53198751	Hypo
cg15063951	-0.446311	5.18727	-3.86524	0.000324543	0.862692	-0.954302	FAR1	chr11	13692615	13692615	Hypo
cg23356876	0.517248	3.83882	3.86521	0.000324575	0.862692	-0.954359	RASAL2;RASAL2	chr1	178403869	178403869	Hyper
cg16665686	-0.525279	4.80586	-3.86463	0.000325164	0.862692	-0.955401	NRSN1	chr6	24146469	24146469	Hypo
cg11193799	-0.174442	0.17415	-3.86352	0.000326305	0.862692	-0.957413	TET3	chr2	74304989	74304989	Hypo
cg05966228	-0.214912	3.53999	-3.86243	0.000327424	0.862692	-0.959382	CTCF	chr16	67666442	67666442	Hypo
cg10750193	-0.325725	4.02864	-3.86215	0.00032771	0.862692	-0.959883		chr11	109762972	109762972	Hypo
cg07289839	-0.403096	5.14804	-3.86141	0.000328477	0.862692	-0.961227	YES1	chr18	798904	798904	Hypo
cg15428351	0.696381	4.28465	3.86085	0.000329053	0.862692	-0.962234	AKAP11	chr13	42851828	42851828	Hyper
cg16710170	-0.311821	4.78264	-3.86002	0.000329905	0.862692	-0.963722	PRKAG2	chr7	151542024	151542024	Hypo
cg15232459	-0.305228	3.0643	-3.85852	0.000331462	0.862692	-0.966428	DLG2	chr11	84708859	84708859	Hypo
cg09672765	0.368962	4.6563	3.85729	0.000332747	0.862692	-0.968653	INSL5	chr1	67266843	67266843	Hyper
cg08200835	-0.252403	2.92709	-3.85671	0.000333352	0.862692	-0.969697	KIAA1324L;KIAA1324L;KIAA1324L	chr7	86594317	86594317	Hypo
cg08650811	-0.212375	2.07822	-3.85665	0.000333418	0.862692	-0.969811	CLN5	chr13	77572745	77572745	Hypo
cg26892192	-0.512094	3.82304	-3.85579	0.000334316	0.862692	-0.971357		chr7	25712342	25712342	Hypo
cg11020894	-0.335054	4.76435	-3.85574	0.000334363	0.862692	-0.971438	ST6GAL1;ST6GAL1	chr3	186659238	186659238	Hypo
cg18441239	-0.497195	2.72704	-3.8554	0.000334726	0.862692	-0.972062		chr21	16132732	16132732	Hypo
cg01181492	-0.279111	-3.82205	-3.8545	0.000335673	0.862692	-0.973686	ALKBH2;ALKBH2;ALKBH2;ALKBH2;ALKBH2	chr12	109531414	109531414	Hypo
cg27506178	-0.271035	-5.43718	-3.85347	0.000336754	0.862692	-0.975534	HAUS8;MYO9B;HAUS8;MYO9B	chr19	17186356	17186356	Hypo
cg24591103	-0.282802	1.5032	-3.8527	0.00033757	0.862692	-0.976926	CCDC120;CCDC120;CCDC120;CCDC120;CCDC120;CCDC120;CCDC120;CCDC120;CCDC120;CCDC120;CCDC120;CCDC120	chrX	48919498	48919498	Hypo
cg08016417	-0.189457	0.368316	-3.85067	0.000339726	0.862692	-0.980587	TMEM154	chr4	153588259	153588259	Hypo
cg12600182	-0.327836	3.35235	-3.85017	0.00034026	0.862692	-0.98149	MRPL32	chr7	42974203	42974203	Hypo
cg14056881	-0.507308	4.67746	-3.84988	0.000340568	0.862692	-0.982011	MREG	chr2	216879099	216879099	Hypo
cg27619343	0.397597	4.653	3.84985	0.000340598	0.862692	-0.982061		chr16	73949738	73949738	Hyper
cg07163389	-0.282774	3.39168	-3.84957	0.000340899	0.862692	-0.982568		chr14	104837363	104837363	Hypo
cg11509849	-0.159262	1.71134	-3.84914	0.000341355	0.862692	-0.983337	DPH1;OVCA2	chr17	1944419	1944419	Hypo
cg08758927	-0.622297	-7.11456	-3.84903	0.000341481	0.862692	-0.98355	FOXRED1;SRPR;SRPR;SRPR;SRPR;FOXRED1;FOXRED1	chr11	126138785	126138785	Hypo
cg13201556	-0.4365	-5.27359	-3.84332	0.000347642	0.862692	-0.993833	TAF1C;TAF1C;TAF1C;TAF1C;TAF1C;TAF1C;TAF1C	chr16	84220694	84220694	Hypo
cg16247844	-0.33977	-4.78152	-3.8418	0.000349302	0.862692	-0.996571		chr8	21366727	21366727	Hypo
cg10364641	0.238798	2.52775	3.84172	0.000349388	0.862692	-0.996714	KCNE1;KCNE1;KCNE1;KCNE1;KCNE1;KCNE1;KCNE1	chr21	35832616	35832616	Hyper
cg08127021	-0.328115	3.33622	-3.84038	0.00035086	0.862692	-0.999132	LRP5	chr11	68171163	68171163	Hypo
cg07177661	0.341555	3.59914	3.83978	0.000351513	0.862692	-1.0002		chr15	101401725	101401725	Hyper
cg03225235	-0.147064	2.24854	-3.83901	0.000352358	0.862692	-1.00158	EVC	chr4	5814643	5814643	Hypo
cg13183251	-0.18215	0.536095	-3.83892	0.00035246	0.862692	-1.00175	GGT1	chr22	24992578	24992578	Hypo
cg12165123	-0.222388	2.10982	-3.83789	0.000353599	0.862692	-1.0036	SLC15A2;SLC15A2	chr3	121658010	121658010	Hypo
cg04094641	-0.229025	2.64982	-3.83782	0.000353679	0.862692	-1.00373	SAG	chr2	234216050	234216050	Hypo
cg23122401	-0.660005	-Inf	-3.84257	0.000354898	0.862692	-1.04008	PPME1;C2CD3	chr11	73882571	73882571	Hypo
cg24661104	-0.273358	3.46325	-3.83651	0.000355128	0.862692	-1.00608	RAPGEF2	chr4	160203576	160203576	Hypo
cg24677744	0.688847	-6.63	3.83628	0.000355382	0.862692	-1.0065		chr12	29302016	29302016	Hyper
cg00459801	-0.176981	0.780906	-3.83603	0.000355669	0.862692	-1.00696	ETV6;RNU6-19P	chr12	11976225	11976225	Hypo
cg25897814	0.281421	3.87495	3.83539	0.00035638	0.862692	-1.00811	NANOS2	chr19	46418379	46418379	Hyper
cg24002230	-0.239641	2.60783	-3.83503	0.000356781	0.862692	-1.00876	NUDT4;NUDT4;NUDT4;NUDT4P2;NUDT4P1;NUDT4;NUDT4	chr12	93791203	93791203	Hypo
cg03298524	-0.130984	0.883568	-3.835	0.000356814	0.862692	-1.00881	APOLD1;APOLD1	chr12	12938412	12938412	Hypo
cg02873204	-0.264011	2.73531	-3.8329	0.000359164	0.862692	-1.01258		chr6	164757735	164757735	Hypo
cg01247275	-0.230841	1.27826	-3.83214	0.000360022	0.862692	-1.01396	TNRC6B;TNRC6B;TNRC6B	chr22	40616762	40616762	Hypo
cg25393792	-0.29929	-4.63602	-3.82888	0.000363706	0.862692	-1.01981	SLC25A13;SLC25A13;SLC25A13	chr7	95951712	95951712	Hypo
cg08857797	-0.199473	0.0105288	-3.82847	0.000364174	0.862692	-1.02055	VPS25	chr17	40927699	40927699	Hypo
cg03214244	0.312806	1.91326	3.82633	0.000366619	0.862692	-1.0244		chr2	155480153	155480153	Hyper
cg06630204	-0.589538	-5.08137	-3.82556	0.000367509	0.862692	-1.0258	TMTC1;TMTC1	chr12	29937343	29937343	Hypo
cg18884655	-0.197741	1.04337	-3.82539	0.000367696	0.862692	-1.02609	SDC2	chr8	97594227	97594227	Hypo
cg26856031	-0.247798	-2.93778	-3.82457	0.000368645	0.862692	-1.02757	FAM222A	chr12	110151864	110151864	Hypo
cg04687581	0.505362	5.0159	3.82298	0.000370484	0.862692	-1.03044	GFRA2;GFRA2;GFRA2	chr8	21585282	21585282	Hyper
cg07823562	-0.178968	1.52541	-3.82247	0.000371074	0.862692	-1.03135	CYTH1;CYTH1	chr17	76743501	76743501	Hypo
cg03048225	-0.537445	5.34678	-3.82169	0.000371977	0.862692	-1.03275		chr16	68767789	68767789	Hypo
cg11679699	-0.220874	3.37556	-3.82148	0.000372215	0.862692	-1.03312		chr11	60551275	60551275	Hypo
cg22085718	0.260592	4.0484	3.82132	0.000372403	0.862692	-1.03341	CCDC106	chr19	56163120	56163120	Hyper
cg15656474	-0.206421	3.14926	-3.81967	0.000374324	0.862692	-1.03637	PCAT29;PCAT29	chr15	69945291	69945291	Hypo
cg22507772	-0.144244	1.53324	-3.81812	0.000376152	0.862692	-1.03917		chr6	6759831	6759831	Hypo
cg09403277	0.690073	5.28096	3.81752	0.000376849	0.862692	-1.04024	WDR60	chr7	158684790	158684790	Hyper
cg22615515	0.690396	3.96921	3.81698	0.000377486	0.862692	-1.04121	COL11A2;COL11A2;COL11A2	chr6	33144975	33144975	Hyper
cg21195303	-0.462665	-3.94212	-3.81634	0.000378244	0.862692	-1.04236	LINC01003	chr7	152160866	152160866	Hypo
cg08639434	0.423088	4.97437	3.81457	0.000380339	0.862692	-1.04554		chr1	88054918	88054918	Hyper
cg10485447	0.200018	-5.41339	3.81416	0.000380826	0.862692	-1.04628		chr1	208042680	208042680	Hyper
cg25684933	-0.213842	2.89071	-3.81403	0.000380979	0.862692	-1.04651		chr11	65680635	65680635	Hypo
cg08023217	-0.270853	4.21729	-3.81385	0.000381197	0.862692	-1.04684	CCDC43;CCDC43	chr17	42762639	42762639	Hypo
cg06085231	-0.25331	3.77532	-3.81314	0.000382038	0.862692	-1.04811	C16orf96	chr16	4611816	4611816	Hypo
cg02353522	-0.262148	2.97656	-3.81314	0.000382042	0.862692	-1.04811	POLE	chr12	133237959	133237959	Hypo
cg03037561	0.478963	2.99174	3.81256	0.000382737	0.862692	-1.04916	ISPD;ISPD	chr7	16459464	16459464	Hyper
cg05604380	-0.189256	0.347448	-3.81162	0.000383861	0.862692	-1.05085	RP9	chr7	33147137	33147137	Hypo
cg10498056	-0.271131	3.25776	-3.8116	0.00038388	0.862692	-1.05088	CELF2;CELF2	chr10	11154927	11154927	Hypo
cg22631775	-0.278292	3.22501	-3.80819	0.000387987	0.862692	-1.057	SP110;SP110	chr2	231036735	231036735	Hypo
cg11526462	0.302762	4.99856	3.80709	0.000389322	0.862692	-1.05898	TRIM39;TRIM39	chr6	30309578	30309578	Hyper
cg20820688	-0.319876	4.28094	-3.80649	0.000390054	0.862692	-1.06006	PREX1	chr20	47315305	47315305	Hypo
cg02942461	-0.3789	-5.04598	-3.80615	0.000390461	0.862692	-1.06066	ACY1;ACY1	chr3	52017566	52017566	Hypo
cg21522218	0.562346	3.72132	3.80543	0.000391336	0.862692	-1.06195	SPINK1	chr5	147212143	147212143	Hyper
cg00967294	-0.607718	5.12603	-3.80542	0.000391351	0.862692	-1.06197	ARHGAP26;ARHGAP26	chr5	142445604	142445604	Hypo
cg27404248	-0.236517	3.04438	-3.805	0.000391866	0.862692	-1.06273	ZNF599	chr19	35251955	35251955	Hypo
cg22657923	-0.543865	4.45305	-3.80258	0.000394837	0.862692	-1.06707	KCNMB2;KCNMB2;KCNMB2-AS1;KCNMB2-AS1;KCNMB2	chr3	178525023	178525023	Hypo
cg22956254	-0.322284	-4.22529	-3.80066	0.000397204	0.862692	-1.07051	GDF3	chr12	7848647	7848647	Hypo
cg04146041	-0.170161	1.31237	-3.79953	0.000398602	0.862692	-1.07254	PCBP2;PCBP2;PCBP2;PCBP2;PCBP2;PCBP2;PCBP2	chr12	53853849	53853849	Hypo
cg16030771	-0.20266	2.04565	-3.79905	0.000399196	0.862692	-1.07339		chr6	164131606	164131606	Hypo
cg08540945	-0.235021	-3.15553	-3.79746	0.000401183	0.862692	-1.07625		chr7	152591698	152591698	Hypo
cg08884247	-0.654739	5.80712	-3.79658	0.000402283	0.862692	-1.07783	CCDC49	chr17	36957996	36957996	Hypo
cg13893555	-0.167139	0.704659	-3.79626	0.000402686	0.862692	-1.0784	FBXO10	chr9	37574338	37574338	Hypo
cg00618452	-0.27504	2.34345	-3.79421	0.000405263	0.862692	-1.08208	EZH2;EZH2;EZH2;EZH2;EZH2	chr7	148516944	148516944	Hypo
cg08169145	0.252764	4.05525	3.79269	0.000407188	0.862692	-1.0848	CCDC102B;CCDC102B	chr18	66669817	66669817	Hyper
cg00806367	-0.331364	3.83088	-3.79104	0.000409289	0.862692	-1.08777	PTPRG	chr3	62193764	62193764	Hypo
cg03138282	0.577486	4.4533	3.79038	0.000410131	0.862692	-1.08895		chr13	39187482	39187482	Hyper
cg19365990	-0.250594	1.97776	-3.78942	0.000411351	0.862692	-1.09066	LINC01038	chr13	80378505	80378505	Hypo
cg15425670	0.500451	5.19323	3.78817	0.000412964	0.862692	-1.09291	EML4;EML4	chr2	42461109	42461109	Hyper
cg09192412	-0.149955	2.17717	-3.78694	0.000414545	0.862692	-1.09511	CASP6;CASP6	chr4	110621006	110621006	Hypo
cg26509691	-0.212499	-3.6081	-3.78621	0.000415483	0.862692	-1.09642	PITX1	chr5	134363516	134363516	Hypo
cg10113191	-0.136221	1.95207	-3.78421	0.000418084	0.862692	-1.10001	MRPL23	chr11	1974332	1974332	Hypo
cg12118863	0.21754	-5.0235	3.78318	0.00041942	0.862692	-1.10185	TMEM217;TMEM217;TBC1D22B;TBC1D22B;TMEM217	chr6	37225588	37225588	Hyper
cg07115148	-0.155404	0.238774	-3.78305	0.000419588	0.862692	-1.10208	ITPR2	chr12	26956628	26956628	Hypo
cg00811275	0.291515	2.74321	3.78303	0.000419616	0.862692	-1.10211	LOC101928009	chr1	153146364	153146364	Hyper
cg15039603	0.298868	3.79375	3.78282	0.00041989	0.862692	-1.10249	ITGB2;ITGB2	chr21	46308308	46308308	Hyper
cg21679600	-0.37643	4.55218	-3.78151	0.000421598	0.862692	-1.10483	SETBP1;SETBP1	chr18	42398864	42398864	Hypo
cg00003187	-0.328692	3.8572	-3.78147	0.000421652	0.862692	-1.1049	RERE;RERE	chr1	8739981	8739981	Hypo
cg22348578	-0.336038	3.75874	-3.7812	0.000422006	0.862692	-1.10538	MSI2;MSI2	chr17	55418828	55418828	Hypo
cg16546864	0.289962	3.76578	3.78112	0.000422116	0.862692	-1.10553	C21orf70	chr21	46392580	46392580	Hyper
cg05116966	-0.209709	-1.47653	-3.78053	0.000422896	0.862692	-1.1066	RNF128;RNF128	chrX	105969622	105969622	Hypo
cg01252973	-0.211413	-4.14202	-3.77939	0.000424397	0.862692	-1.10864	SPTSSA	chr14	34931495	34931495	Hypo
cg01703244	-0.287429	4.02914	-3.77922	0.000424612	0.862692	-1.10893	LRRC16B	chr14	24530805	24530805	Hypo
cg24906129	0.540457	4.04575	3.77877	0.000425204	0.862692	-1.10973		chr6	169364525	169364525	Hyper
cg06921606	-0.203052	-3.95275	-3.77856	0.000425482	0.862692	-1.11011	KIFC1;KIFC1	chr6	33359455	33359455	Hypo
cg10831560	0.523488	4.10899	3.77821	0.000425953	0.862692	-1.11075	LIMA1;LIMA1	chr12	50650312	50650312	Hyper
cg10880516	0.293343	-5.85432	3.77719	0.000427307	0.862692	-1.11257	TP53I13	chr17	27895796	27895796	Hyper
cg08048567	-0.277517	3.72586	-3.77677	0.000427865	0.862692	-1.11332		chr10	35979758	35979758	Hypo
cg09147392	-0.333777	-3.78751	-3.77638	0.00042838	0.862692	-1.11402	LRRC8E;LRRC8E;LRRC8E	chr19	7953359	7953359	Hypo
cg05899243	-0.146366	2.72229	-3.77594	0.000428964	0.862692	-1.1148	PXYLP1;PXYLP1;PXYLP1	chr3	140990440	140990440	Hypo
cg04692802	-0.153642	0.869405	-3.77553	0.000429512	0.862692	-1.11554	KDM6A;KDM6A;KDM6A;KDM6A;KDM6A;KDM6A;KDM6A	chrX	44797162	44797162	Hypo
cg08880070	-0.285714	3.95714	-3.77512	0.000430062	0.862692	-1.11627	LOC100288637;LOC100288637;LOC100288637	chr15	31050631	31050631	Hypo
cg01417594	0.572646	4.59354	3.77484	0.000430431	0.862692	-1.11677	SENP8;MYO9A	chr15	72406367	72406367	Hyper
cg14317524	0.436353	4.96914	3.77404	0.0004315	0.862692	-1.1182	TMEM63C	chr14	77715147	77715147	Hyper
cg25129650	0.397593	-5.66324	3.77368	0.000431992	0.862692	-1.11885	KLHL7;KLHL7-AS1;KLHL7;KLHL7;KLHL7;KLHL7;KLHL7;KLHL7	chr7	23145437	23145437	Hyper
cg20090633	-0.494135	4.07745	-3.77169	0.000434673	0.862692	-1.12242	KRTAP21-3	chr21	32092329	32092329	Hypo
cg01251710	0.20505	2.56139	3.77084	0.000435815	0.862692	-1.12393		chr6	887156	887156	Hyper
cg15892117	0.285173	3.557	3.76939	0.000437779	0.862692	-1.12652	KCTD14;NDUFC2-KCTD14;NDUFC2-KCTD14;NDUFC2-KCTD14;KCTD14	chr11	77735052	77735052	Hyper
cg05027081	-0.688463	-6.11236	-3.7691	0.000438181	0.862692	-1.12705	CDC7;CDC7;CDC7	chr1	91966616	91966616	Hypo
cg08415617	0.280196	2.11212	3.76781	0.00043994	0.862692	-1.12935	MTA3	chr2	42723148	42723148	Hyper
cg10444953	-0.266027	-4.77544	-3.76757	0.000440265	0.862692	-1.12978		chr17	6278525	6278525	Hypo
cg09122458	-0.317822	-5.58196	-3.76753	0.000440314	0.862692	-1.12984	BMS1P4	chr10	75490132	75490132	Hypo
cg25726857	0.355737	-5.37639	3.76684	0.000441259	0.862692	-1.13108	STARD5	chr15	81616750	81616750	Hyper
cg08808788	0.217527	0.935369	3.76575	0.000442755	0.862692	-1.13303		chr6	168780797	168780797	Hyper
cg13908336	-0.254596	-3.91856	-3.76547	0.000443144	0.862692	-1.13353		chr2	223171797	223171797	Hypo
cg07775149	0.303061	2.39524	3.76376	0.000445497	0.862692	-1.13658	LOC100505912	chr4	22341688	22341688	Hyper
cg27081603	0.167197	-5.1124	3.76376	0.0004455	0.862692	-1.13659	KIAA1191;KIAA1191;KIAA1191	chr5	175788876	175788876	Hyper
cg00043095	-0.465847	-3.93373	-3.76358	0.000445748	0.862692	-1.13691	SGPP2	chr2	223289277	223289277	Hypo
cg14433247	0.672715	-6.14496	3.76329	0.000446147	0.862692	-1.13742		chr12	14923044	14923044	Hyper
cg27600161	-0.281145	4.28147	-3.76209	0.000447812	0.862692	-1.13957		chr17	41550809	41550809	Hypo
cg11201541	-0.491141	-6.3491	-3.76072	0.000449726	0.862692	-1.14203	C17orf56;C17orf89	chr17	79212819	79212819	Hypo
cg14306094	-0.142107	0.125798	-3.76056	0.000449939	0.862692	-1.1423	AP2A2;AP2A2	chr11	946142	946142	Hypo
cg27559462	-0.341105	-2.36497	-3.76014	0.000450534	0.862692	-1.14306	UBE2A;UBE2A	chrX	118709227	118709227	Hypo
cg04892249	0.55353	4.25854	3.7597	0.000451154	0.862692	-1.14385	NT5DC3	chr12	104203720	104203720	Hyper
cg21161651	0.247057	-5.43361	3.75955	0.000451352	0.862692	-1.14411	C11orf83;C11orf48	chr11	62439250	62439250	Hyper
cg15587041	0.55769	5.33447	3.75904	0.000452067	0.862692	-1.14502		chr6	45593659	45593659	Hyper
cg04740123	-0.275793	-5.03674	-3.75802	0.000453502	0.862692	-1.14684	NDEL1;NDEL1	chr17	8339038	8339038	Hypo
cg11097651	0.156653	-4.40123	3.75768	0.000453982	0.862692	-1.14745	PCBD2	chr5	134240233	134240233	Hyper
cg19280176	-0.262816	4.40757	-3.75684	0.000455172	0.862692	-1.14896	TMEM75;PVT1	chr8	128961242	128961242	Hypo
cg16617510	0.329896	4.30625	3.75671	0.000455353	0.862692	-1.14919	TNFRSF1A	chr12	6438317	6438317	Hyper
cg21011617	0.343541	3.65066	3.75542	0.00045718	0.862692	-1.1515	TNIP3;TNIP3	chr4	122138087	122138087	Hyper
cg11727851	0.459064	-7.15774	3.75537	0.000457253	0.862692	-1.15159	ZNF254;ZNF254;ZNF254	chr19	24216104	24216104	Hyper
cg06570298	0.429248	5.01996	3.75525	0.000457414	0.862692	-1.15179	NCRNA00171	chr6	30025281	30025281	Hyper
cg03140968	-0.3148	-3.87122	-3.75485	0.000457984	0.862692	-1.15251	PAX1	chr20	21686264	21686264	Hypo
cg01124529	0.250146	3.75758	3.75416	0.000458966	0.862692	-1.15374	KLHDC4	chr16	87743286	87743286	Hyper
cg03495601	-0.465686	4.06378	-3.75303	0.000460571	0.862692	-1.15576		chr1	222029735	222029735	Hypo
cg23232188	-0.176656	0.517741	-3.74872	0.000466771	0.862692	-1.16346	EAF2	chr3	121556543	121556543	Hypo
cg25124440	-0.299381	3.09257	-3.74771	0.000468232	0.862692	-1.16526		chr21	44942648	44942648	Hypo
cg03906820	-0.287245	3.56847	-3.74634	0.000470218	0.862692	-1.1677	GPR123	chr10	134913608	134913608	Hypo
cg08195029	-0.223118	-4.43438	-3.74554	0.000471384	0.862692	-1.16913	ZNF121	chr19	9695212	9695212	Hypo
cg09018810	-0.195581	-2.01289	-3.74477	0.000472505	0.862692	-1.1705	IDS;IDS;IDS	chrX	148586931	148586931	Hypo
cg24815999	-0.363147	4.81336	-3.74477	0.000472516	0.862692	-1.17051	CAPRIN1;CAPRIN1	chr11	34097813	34097813	Hypo
cg22244118	0.185558	-4.66222	3.74475	0.000472536	0.862692	-1.17053	TTK;TTK	chr6	80714048	80714048	Hyper
cg18104104	0.389274	3.7917	3.74399	0.000473651	0.862692	-1.17189	HPCAL1;HPCAL1;HPCAL1	chr2	10499465	10499465	Hyper
cg27510568	1.16516	4.02174	3.74377	0.000473972	0.862692	-1.17228	NUP160	chr11	47842836	47842836	Hyper
cg03250216	0.847551	4.93087	3.74292	0.000475228	0.862692	-1.17381		chr17	80465543	80465543	Hyper
cg24220414	-0.589216	-6.42163	-3.74234	0.000476085	0.862692	-1.17484	TSLP;TSLP;TSLP	chr5	110409008	110409008	Hypo
cg11749284	0.550865	-7.63124	3.74205	0.000476506	0.862692	-1.17535	TRMT61B	chr2	29093438	29093438	Hyper
cg21718229	-0.498477	-5.55019	-3.742	0.000476575	0.862692	-1.17544	TMEM25;TMEM25;TMEM25;TTC36;TMEM25;TMEM25;TMEM25	chr11	118401666	118401666	Hypo
cg18081518	0.392045	5.37266	3.74156	0.000477228	0.862692	-1.17623		chr17	16230051	16230051	Hyper
cg12243582	-0.208025	2.18896	-3.74088	0.000478228	0.862692	-1.17743	ZNF138;ZNF138;ZNF138;ZNF138	chr7	64254469	64254469	Hypo
cg11161678	-0.184587	1.96253	-3.7408	0.000478358	0.862692	-1.17759	SUFU;SUFU	chr10	104373021	104373021	Hypo
cg04327001	-0.150737	0.56241	-3.74026	0.000479146	0.862692	-1.17854	RTTN	chr18	67729695	67729695	Hypo
cg15717071	-0.368221	-5.21564	-3.74007	0.000479438	0.862692	-1.17889	NEFL	chr8	24815194	24815194	Hypo
cg15734706	-0.56339	-5.78996	-3.7398	0.000479839	0.862692	-1.17937	RARG;RARG;RARG	chr12	53614080	53614080	Hypo
cg09579361	0.270351	4.06862	3.73938	0.000480456	0.862692	-1.18011	C1orf86;PRKCZ;PRKCZ;PRKCZ	chr1	2116287	2116287	Hyper
cg07824422	-0.135993	-0.725492	-3.73936	0.000480491	0.862692	-1.18015	KCNQ1;KCNQ1	chr11	2555406	2555406	Hypo
cg18763191	0.335666	-6.21727	3.73922	0.000480691	0.862692	-1.18039	ST3GAL5	chr2	86115509	86115509	Hyper
cg06957851	0.435865	3.85772	3.73772	0.000482936	0.863679	-1.18308		chr13	41985732	41985732	Hyper
cg16558092	0.296193	-6.07977	3.73752	0.000483234	0.863679	-1.18343	VPS13B;VPS13B;VPS13B;VPS13B;VPS13B;VPS13B;VPS13B;VPS13B;VPS13B	chr8	100025496	100025496	Hyper
cg05313317	-0.201864	-1.75424	-3.73676	0.000484363	0.863916	-1.18478	NDP	chrX	43833081	43833081	Hypo
ch.10.64904690F	-1.52432	-8.38053	-3.73582	0.000485786	0.864118	-1.18647		chr10	65234684	65234684	Hypo
cg23207244	0.461394	5.34371	3.73477	0.000487361	0.864118	-1.18834		chr11	69813323	69813323	Hyper
cg17894008	-0.404386	4.38823	-3.73433	0.000488026	0.864118	-1.18912	NACA2	chr17	59668604	59668604	Hypo
cg07261517	-0.251581	-5.8985	-3.7321	0.000491398	0.864118	-1.19309	RANBP1;TRMT2A;TRMT2A	chr22	20105424	20105424	Hypo
cg16724151	-0.204119	2.63792	-3.73207	0.000491437	0.864118	-1.19314		chr9	85768728	85768728	Hypo
cg12457101	-0.419018	5.07314	-3.73187	0.000491743	0.864118	-1.1935		chr2	64975463	64975463	Hypo
cg11172447	-0.38711	-4.98447	-3.73182	0.000491826	0.864118	-1.19359	RND3;RND3	chr2	151341956	151341956	Hypo
cg15516165	0.590459	4.82908	3.73141	0.000492451	0.864118	-1.19432	COCH;COCH;LOC100506071	chr14	31348753	31348753	Hyper
cg17255495	-0.214884	2.83242	-3.73029	0.000494152	0.864296	-1.19631	CDYL	chr6	4733562	4733562	Hypo
cg13037365	-0.217506	3.31191	-3.72886	0.000496338	0.864296	-1.19886	FBXW11;FBXW11;FBXW11	chr5	171424050	171424050	Hypo
cg01233736	0.810332	-7.06966	3.7284	0.000497046	0.864296	-1.19968	ACSL3;ACSL3	chr2	223725624	223725624	Hyper
cg26207492	-0.314624	2.80087	-3.72747	0.000498474	0.864296	-1.20133	SLC44A1;SLC44A1	chr9	108092907	108092907	Hypo
cg13103303	-0.402293	-Inf	-3.73238	0.000499238	0.864296	-1.21564	PHOX2A;PHOX2A	chr11	71955113	71955113	Hypo
cg25710107	-0.213672	3.68931	-3.72536	0.000501735	0.864296	-1.20509	A2LD1	chr13	101187390	101187390	Hypo
cg15927480	0.414105	5.57391	3.72159	0.00050761	0.864296	-1.2118	CAMK2G;CAMK2G;CAMK2G;CAMK2G;CAMK2G;CAMK2G	chr10	75588367	75588367	Hyper
cg17879106	-0.621652	5.32347	-3.71976	0.000510488	0.864296	-1.21506	ANAPC5;ANAPC5	chr12	121773558	121773558	Hypo
cg08905999	0.71747	5.62874	3.71957	0.00051079	0.864296	-1.2154	ATE1;ATE1	chr10	123683793	123683793	Hyper
cg01362225	-0.368235	3.54019	-3.71948	0.000510939	0.864296	-1.21557	FOXN3	chr14	90011180	90011180	Hypo
cg24567856	0.643211	2.4871	3.71888	0.000511887	0.864296	-1.21664		chr14	23923247	23923247	Hyper
cg08429159	0.16686	-4.82707	3.71652	0.000515616	0.864296	-1.22082	KLHL21	chr1	6663269	6663269	Hyper
cg20829967	-0.386425	3.75204	-3.71445	0.000518922	0.864296	-1.22451	MAD1L1;MAD1L1;MAD1L1	chr7	2191228	2191228	Hypo
cg14350538	-0.32021	0.774823	-3.71405	0.000519572	0.864296	-1.22523	FHL1;FHL1;FHL1;FHL1;FHL1;FHL1;FHL1;FHL1;FHL1	chrX	135282509	135282509	Hypo
cg10661191	-0.358915	-3.73574	-3.71157	0.00052355	0.864296	-1.22963		chr3	128417196	128417196	Hypo
cg05835455	-0.484391	4.22957	-3.71122	0.000524124	0.864296	-1.23026	KCNMA1-AS3;KCNMA1;KCNMA1;KCNMA1;KCNMA1;KCNMA1;KCNMA1	chr10	79114287	79114287	Hypo
cg03996120	0.556619	4.00001	3.71038	0.000525473	0.864296	-1.23174	GALNT5	chr2	158113228	158113228	Hyper
cg22930650	-0.390931	-4.8756	-3.70993	0.000526212	0.864296	-1.23255	CWH43	chr4	48988253	48988253	Hypo
cg20319604	-0.187339	3.34963	-3.70817	0.000529069	0.864296	-1.23567	PPM1B;PPM1B;PPM1B;PPM1B;PPM1B	chr2	44428936	44428936	Hypo
cg07649828	-0.684466	5.18109	-3.70783	0.000529621	0.864296	-1.23628	NEB;NEB;NEB;NEB	chr2	152591715	152591715	Hypo
cg14679414	-0.175109	2.32649	-3.70698	0.000531017	0.864296	-1.23779	VRK1	chr14	97318180	97318180	Hypo
cg08327690	-0.682965	-5.69516	-3.70684	0.000531244	0.864296	-1.23804	EPS8L2	chr11	720859	720859	Hypo
cg18976765	0.323987	-6.53485	3.70567	0.000533166	0.864296	-1.24012		chr13	101240690	101240690	Hyper
cg00946992	-0.311963	-3.41421	-3.70561	0.000533254	0.864296	-1.24022		chr14	29227969	29227969	Hypo
cg12594107	-1.02387	6.09924	-3.70553	0.000533388	0.864296	-1.24036	SSX2IP;SSX2IP;SSX2IP;SSX2IP;SSX2IP	chr1	85121730	85121730	Hypo
cg20077155	0.300444	-6.25663	3.70452	0.000535048	0.864296	-1.24215	FAM47E	chr4	77172699	77172699	Hyper
cg10334928	-0.428082	4.07023	-3.70411	0.000535732	0.864296	-1.24289	STON2	chr14	81865007	81865007	Hypo
cg15867829	0.211037	1.53413	3.70385	0.00053616	0.864296	-1.24335	PABPC4L	chr4	135121050	135121050	Hyper
cg22731525	-0.321723	3.48066	-3.70225	0.000538809	0.864296	-1.24619	DNMT3A;DNMT3A;DNMT3A	chr2	25566228	25566228	Hypo
cg24141078	-0.525099	-5.77359	-3.70151	0.000540039	0.864296	-1.24751	IQCC;IQCC	chr1	32671127	32671127	Hypo
cg15888301	0.295957	-3.80977	3.70123	0.00054051	0.864296	-1.24801	NEO1	chr15	73344233	73344233	Hyper
cg22663389	-0.17672	2.28879	-3.70071	0.000541362	0.864296	-1.24892		chr17	57929274	57929274	Hypo
cg16954134	-0.383363	4.92332	-3.70057	0.000541599	0.864296	-1.24917	CARD11	chr7	3044905	3044905	Hypo
cg24322628	0.318937	4.3275	3.70006	0.00054246	0.864296	-1.25009		chr4	74715923	74715923	Hyper
cg18972467	-0.17351	3.33536	-3.69921	0.000543868	0.864296	-1.25158	DDX11-AS1	chr12	31220711	31220711	Hypo
cg08604523	-0.139893	1.80199	-3.69722	0.000547222	0.864296	-1.25513	MDK;MDK;MDK	chr11	46405046	46405046	Hypo
cg23839317	0.263252	3.52687	3.69632	0.000548731	0.864296	-1.25672		chr1	26714208	26714208	Hyper
cg00300303	-0.177376	0.23137	-3.69497	0.000551024	0.864296	-1.25912		chr1	1067223	1067223	Hypo
cg13989854	0.227403	3.72423	3.69486	0.000551203	0.864296	-1.25931	IGF1R	chr15	99491959	99491959	Hyper
cg21431050	-0.21187	2.8524	-3.69293	0.000554486	0.864296	-1.26274		chr18	56672193	56672193	Hypo
cg25358033	-0.140378	1.57749	-3.69291	0.000554516	0.864296	-1.26277	TPCN1;TPCN1;TPCN1	chr12	113714589	113714589	Hypo
cg16763625	-0.332561	3.48362	-3.69273	0.000554832	0.864296	-1.2631	CUL4A;CUL4A;CUL4A;CUL4A	chr13	113878993	113878993	Hypo
cg25945562	-0.144231	1.46816	-3.69217	0.00055579	0.864296	-1.26409	ZHX2	chr8	123840744	123840744	Hypo
cg15892790	-0.332076	3.5808	-3.69191	0.000556234	0.864296	-1.26455	CUL9	chr6	43180213	43180213	Hypo
cg25649826	-0.122581	0.649463	-3.69081	0.000558113	0.864296	-1.2665	USP22	chr17	20938740	20938740	Hypo
cg07816159	-0.135797	0.954494	-3.69037	0.000558873	0.864296	-1.26728	TRIP12;TRIP12;TRIP12;TRIP12	chr2	230745848	230745848	Hypo
cg24247883	-0.33254	2.94531	-3.69007	0.000559385	0.864296	-1.26781	HIATL1	chr9	97177504	97177504	Hypo
cg18379063	-0.546662	5.45744	-3.68948	0.000560405	0.864296	-1.26886		chr3	146140376	146140376	Hypo
cg00805122	0.450403	3.39467	3.68882	0.000561544	0.864296	-1.27003	CBX5	chr12	54670326	54670326	Hyper
cg12039664	0.235918	-5.13854	3.68878	0.000561619	0.864296	-1.27011	C20orf166;C20orf200	chr20	61148894	61148894	Hyper
cg07883869	-0.179512	1.86344	-3.68869	0.000561766	0.864296	-1.27026		chr16	49909757	49909757	Hypo
cg09447435	-0.288446	3.75407	-3.68797	0.000563018	0.864296	-1.27154	GRIK2;GRIK2;GRIK2	chr6	101854480	101854480	Hypo
cg21829072	0.2181	2.79533	3.68786	0.000563208	0.864296	-1.27174		chr6	10221593	10221593	Hyper
cg02808773	-0.416049	5.08162	-3.68779	0.00056332	0.864296	-1.27185		chr2	928958	928958	Hypo
cg16352333	-0.193782	2.98069	-3.68753	0.000563768	0.864296	-1.27231	KIF13B	chr8	28967565	28967565	Hypo
cg09134593	-0.23607	-3.62717	-3.6867	0.000565221	0.864296	-1.2738	ADAMTS8	chr11	130297528	130297528	Hypo
cg12371175	-0.248577	3.30493	-3.68545	0.000567397	0.864296	-1.27601	PPAP2B	chr1	57015717	57015717	Hypo
cg00444581	1.2648	4.82263	3.68425	0.000569486	0.864296	-1.27813	PTK2;PTK2	chr8	141856401	141856401	Hyper
cg02521787	0.811993	3.15271	3.68255	0.000572462	0.864296	-1.28114		chr6	100577346	100577346	Hyper
cg01462040	-0.194446	-2.55021	-3.68188	0.000573647	0.864296	-1.28233	AFF2;AFF2;AFF2;AFF2;AFF2	chrX	147582071	147582071	Hypo
cg15886873	-0.251074	2.85801	-3.68178	0.000573834	0.864296	-1.28252	GLDC	chr9	6640383	6640383	Hypo
cg12892632	-0.596755	5.5305	-3.6817	0.000573976	0.864296	-1.28266	TBCEL;TBCEL	chr11	120924519	120924519	Hypo
cg14961809	-0.45863	4.90895	-3.6813	0.00057468	0.864296	-1.28337		chr2	176048806	176048806	Hypo
cg17349427	0.585124	3.98664	3.68114	0.000574953	0.864296	-1.28365	DNAJC27;DNAJC27;DNAJC27-AS1	chr2	25196159	25196159	Hyper
cg13813698	-0.159349	1.87824	-3.68107	0.000575085	0.864296	-1.28378		chr11	114835548	114835548	Hypo
cg19201144	0.493991	4.77713	3.68009	0.000576808	0.864296	-1.2855	CYP27C1	chr2	127951364	127951364	Hyper
cg16151374	-0.206366	-3.14521	-3.67993	0.000577095	0.864296	-1.28579		chr16	53056651	53056651	Hypo
cg13148021	-0.139612	-0.620509	-3.6796	0.00057768	0.864296	-1.28638	SLC28A3	chr9	86972182	86972182	Hypo
cg05304005	-0.204751	2.54724	-3.67861	0.000579438	0.864296	-1.28813		chr1	224052083	224052083	Hypo
cg23775276	-0.183594	2.74582	-3.67859	0.000579472	0.864296	-1.28816	UNC79	chr14	93899814	93899814	Hypo
cg17627629	0.521324	-4.46619	3.67791	0.000580691	0.864296	-1.28937		chr5	179517140	179517140	Hyper
cg04287982	-0.268963	-3.59836	-3.67733	0.000581726	0.864296	-1.2904	NBPF3	chr1	21766521	21766521	Hypo
cg06208060	0.256216	-4.47812	3.67285	0.000589772	0.864296	-1.29833	YIF1B;YIF1B;YIF1B;YIF1B;YIF1B;YIF1B	chr19	38806727	38806727	Hyper
cg06626556	-0.285688	3.93707	-3.6722	0.000590952	0.864296	-1.29948	ULK4	chr3	41288394	41288394	Hypo
cg18334727	-0.224111	1.19408	-3.67179	0.000591691	0.864296	-1.3002		chr4	15659864	15659864	Hypo
cg27199599	0.524532	4.10731	3.67179	0.000591695	0.864296	-1.30021		chr3	151778395	151778395	Hyper
cg02430413	0.285165	-4.59727	3.67149	0.000592245	0.864296	-1.30074	RNF2	chr1	185014391	185014391	Hyper
cg09874392	-0.306786	3.92954	-3.67062	0.000593829	0.864296	-1.30228	DNAJB2;DNAJB2	chr2	220149392	220149392	Hypo
cg07606115	-0.203111	2.09397	-3.67035	0.000594315	0.864296	-1.30276	ST14	chr11	130068175	130068175	Hypo
cg05943755	-0.244435	3.13691	-3.66993	0.000595079	0.864296	-1.3035	SMC1A	chrX	53403953	53403953	Hypo
cg11429044	0.587025	-4.54846	3.66948	0.000595912	0.864296	-1.3043	MIR23A;MIR27A;MIR24-2	chr19	13947473	13947473	Hyper
cg07981917	-0.329548	3.63522	-3.6693	0.000596235	0.864296	-1.30462		chr1	188857750	188857750	Hypo
cg07769188	0.302883	3.90651	3.66863	0.000597454	0.864296	-1.30579	RGL3;RGL3	chr19	11508410	11508410	Hyper
cg22348015	-0.66487	-Inf	-3.67294	0.000599039	0.864296	-1.32079	IDH1;IDH1;IDH1-AS1;IDH1;IDH1	chr2	209119138	209119138	Hypo
cg15038361	0.313618	3.92219	3.66769	0.000599192	0.864296	-1.30747		chr8	94030772	94030772	Hyper
cg23836455	0.283536	-6.08433	3.66748	0.000599579	0.864296	-1.30784	NOL3;NOL3;NOL3;NOL3	chr16	67204226	67204226	Hyper
cg05919833	-0.504259	3.42877	-3.66618	0.000601976	0.864296	-1.31015		chr3	62343402	62343402	Hypo
cg03396388	0.319216	4.19697	3.66607	0.000602177	0.864296	-1.31034	MAN1C1;MAN1C1	chr1	26036074	26036074	Hyper
cg26748477	0.161928	1.1789	3.66606	0.00060218	0.864296	-1.31034		chr17	38516415	38516415	Hyper
cg24900437	0.585249	5.06916	3.66533	0.000603541	0.864296	-1.31164		chr4	24590894	24590894	Hyper
cg02122913	0.181011	-4.60135	3.66519	0.000603793	0.864296	-1.31188	SLC39A6;SLC39A6;ELP2	chr18	33709455	33709455	Hyper
cg17326771	0.516368	5.05546	3.66474	0.000604638	0.864296	-1.31269		chr5	126190384	126190384	Hyper
cg07297212	-0.484218	5.41387	-3.66416	0.00060571	0.864296	-1.31371		chr2	190743462	190743462	Hypo
cg01280163	-0.572736	5.17974	-3.66416	0.000605713	0.864296	-1.31372		chr8	125829073	125829073	Hypo
cg07951602	-0.465344	3.10501	-3.66336	0.000607186	0.864296	-1.31512		chr4	23729861	23729861	Hypo
cg26178024	-0.186176	2.71636	-3.66318	0.000607525	0.864296	-1.31544	LHPP;LHPP	chr10	126167054	126167054	Hypo
cg16944411	-0.330949	-3.9351	-3.66304	0.000607786	0.864296	-1.31569	RUNX1T1;RUNX1T1;RUNX1T1;RUNX1T1;RUNX1T1;RUNX1T1;RUNX1T1;RUNX1T1;RUNX1T1;RUNX1T1;RUNX1T1;RUNX1T1;RUNX1T1;RUNX1T1;RUNX1T1;RUNX1T1;RUNX1T1	chr8	93107615	93107615	Hypo
cg08726145	-0.463426	-6.2334	-3.6628	0.000608235	0.864296	-1.31611	FAM86HP	chr3	129831233	129831233	Hypo
cg01319068	-0.290616	4.01704	-3.66082	0.000611932	0.864296	-1.31961		chr20	5079952	5079952	Hypo
cg20963307	0.380205	-6.45631	3.66064	0.000612271	0.864296	-1.31993	BLOC1S6	chr15	45879150	45879150	Hyper
cg23876991	-0.240612	1.30033	-3.65694	0.000619253	0.864296	-1.32648	KLHDC4;KLHDC4;KLHDC4	chr16	87781498	87781498	Hypo
cg09668612	-0.894172	5.54678	-3.65667	0.00061976	0.864296	-1.32695		chr11	33005731	33005731	Hypo
cg25189201	-0.375452	3.65652	-3.65626	0.000620543	0.864296	-1.32768		chr6	42698945	42698945	Hypo
cg04246236	-0.141612	0.345508	-3.65416	0.000624543	0.864296	-1.33139	NRD1;NRD1;NRD1	chr1	52259512	52259512	Hypo
cg27389724	-0.331851	-5.2066	-3.65388	0.000625089	0.864296	-1.33189	BCL11B;BCL11B;BCL11B;BCL11B;BCL11B;BCL11B;BCL11B;BCL11B	chr14	99738047	99738047	Hypo
cg03114206	-0.318626	-3.72977	-3.65344	0.000625934	0.864296	-1.33267	AK1;AK1	chr9	130640016	130640016	Hypo
cg25167574	0.379803	4.12491	3.65178	0.000629114	0.864296	-1.33559	PAQR3	chr4	79861398	79861398	Hyper
cg04757835	-0.538507	-5.96455	-3.65152	0.000629616	0.864296	-1.33605	NBAS;NBAS	chr2	15701742	15701742	Hypo
cg10181396	-0.266771	3.28853	-3.65103	0.000630552	0.864296	-1.33691		chr3	64250689	64250689	Hypo
cg10329117	0.183269	2.31928	3.65057	0.000631444	0.864296	-1.33773	CSMD2;CSMD2	chr1	34092380	34092380	Hyper
cg00056676	0.156543	-4.40902	3.65031	0.000631944	0.864296	-1.33818	SLCO4C1	chr5	101631668	101631668	Hyper
cg26219523	-0.181556	1.653	-3.65023	0.000632111	0.864296	-1.33834	FAXDC2	chr5	154214787	154214787	Hypo
cg17319849	0.285293	-6.1348	3.65004	0.000632473	0.864296	-1.33867	GBA;GBA;GBA;GBA	chr1	155214564	155214564	Hyper
cg01276201	-0.611441	4.7883	-3.64989	0.00063276	0.864296	-1.33893		chr10	134613136	134613136	Hypo
cg13147257	0.293212	-5.48616	3.64912	0.000634266	0.864296	-1.3403	ZNF709	chr19	12595873	12595873	Hyper
cg07664822	0.332801	3.86639	3.64795	0.000636528	0.864296	-1.34236	ADARB2	chr10	1725848	1725848	Hyper
cg21307951	0.269378	4.35637	3.64704	0.000638307	0.864296	-1.34397	TBX15	chr1	119445257	119445257	Hyper
cg18782736	-0.603951	-6.67595	-3.64664	0.000639079	0.864296	-1.34467		chr22	50982818	50982818	Hypo
cg03381704	-0.235332	1.01428	-3.6451	0.000642107	0.864296	-1.34739	NCRNA00189	chr21	30565638	30565638	Hypo
cg07477815	-0.234508	3.58052	-3.645	0.0006423	0.864296	-1.34757	PRR22;DUS3L;DUS3L;PRR22	chr19	5785818	5785818	Hypo
cg21856603	-0.163944	2.37513	-3.64489	0.000642525	0.864296	-1.34777		chr17	3713823	3713823	Hypo
cg27327580	0.54109	4.45058	3.64451	0.000643258	0.864296	-1.34843	LOC90246	chr3	128226818	128226818	Hyper
cg02495646	-0.319885	4.36582	-3.64428	0.000643709	0.864296	-1.34883		chr12	132678287	132678287	Hypo
cg17760455	0.493479	4.35623	3.64375	0.000644757	0.864296	-1.34977	CCNB1	chr5	68469887	68469887	Hyper
cg07656888	-0.206909	3.38015	-3.64342	0.000645404	0.864296	-1.35035	PDE11A;PDE11A;PDE11A;PDE11A	chr2	178541419	178541419	Hypo
cg15725194	-0.410498	-2.73231	-3.64323	0.000645788	0.864296	-1.35069	PDK2;PDK2;PDK2;PDK2	chr17	48172588	48172588	Hypo
cg05350879	-0.185959	3.14375	-3.64284	0.000646558	0.864296	-1.35138	SPARCL1;SPARCL1	chr4	88451223	88451223	Hypo
cg09183072	0.241462	-5.84277	3.64204	0.000648146	0.864296	-1.3528	NFE2L2;NFE2L2;NFE2L2	chr2	178128650	178128650	Hyper
cg14210681	0.318945	-4.81151	3.64191	0.000648398	0.864296	-1.35302		chr2	19563093	19563093	Hyper
cg12069802	-0.474373	4.26559	-3.64138	0.000649454	0.864296	-1.35396	FNDC3B;FNDC3B	chr3	172033305	172033305	Hypo
cg17665024	0.407543	2.41235	3.6409	0.0006504	0.864296	-1.3548	RHCE;RHCE;RHCE;RHCE	chr1	25739153	25739153	Hyper
cg08507923	-0.208414	2.9854	-3.64072	0.000650763	0.864296	-1.35512	ASAP1;ASAP1	chr8	131156881	131156881	Hypo
cg21910615	-0.25849	3.36323	-3.64051	0.00065118	0.864296	-1.35549	INSC	chr11	15132814	15132814	Hypo
cg02079604	0.56263	4.81251	3.64027	0.000651661	0.864296	-1.35592		chr3	5119975	5119975	Hyper
cg15088491	-0.363533	4.54185	-3.6401	0.000651992	0.864296	-1.35621	PRLR	chr5	35195437	35195437	Hypo
cg17817196	0.368996	4.91383	3.64001	0.000652163	0.864296	-1.35637	LGMN;LGMN	chr14	93215430	93215430	Hyper
cg14397242	-0.330857	5.19188	-3.63963	0.000652935	0.864296	-1.35705		chr10	90840260	90840260	Hypo
cg07607591	-0.34577	0.729028	-3.63932	0.00065355	0.864296	-1.35759	DNAJB9	chr7	108215129	108215129	Hypo
cg01932519	-0.156048	2.46721	-3.63903	0.000654124	0.864296	-1.3581	RFTN1	chr3	16456365	16456365	Hypo
cg04227789	0.649143	-6.75656	3.63892	0.00065435	0.864296	-1.3583	PAM;PAM;PAM;PAM	chr5	102201490	102201490	Hyper
cg08602683	-0.191033	2.46476	-3.63849	0.000655209	0.864296	-1.35906		chr1	53020695	53020695	Hypo
cg24003499	-0.198068	2.1909	-3.63794	0.000656306	0.864296	-1.36002	LOC101927539;MSI2;MSI2	chr17	55686045	55686045	Hypo
cg09204108	0.256168	3.40357	3.63791	0.000656378	0.864296	-1.36008	EHD4	chr15	42211679	42211679	Hyper
cg13322582	-0.235654	-4.09799	-3.63787	0.000656451	0.864296	-1.36015	DPF1	chr19	38720689	38720689	Hypo
cg22249252	-0.31441	3.13809	-3.63769	0.000656821	0.864296	-1.36047		chr16	11726595	11726595	Hypo
cg02963149	0.825945	-7.98018	3.63719	0.000657823	0.864296	-1.36135	ENDOG	chr9	131580598	131580598	Hyper
cg11703018	-0.225418	2.72042	-3.63644	0.000659328	0.864296	-1.36267	PTPRB;PTPRB;PTPRB;PTPRB	chr12	70955682	70955682	Hypo
cg00333184	-0.21886	2.15313	-3.63593	0.000660358	0.864296	-1.36357	ALAS1;ALAS1;ALAS1;ALAS1	chr3	52237120	52237120	Hypo
cg25461905	0.326861	4.76516	3.63575	0.00066072	0.864296	-1.36389	C1orf49;C1orf49;C1orf49;C1orf49	chr1	178481807	178481807	Hyper
cg01441183	-1.08754	4.53304	-3.63565	0.000660913	0.864296	-1.36406	TTC3	chr21	38452984	38452984	Hypo
cg24265610	-0.165639	-3.33219	-3.63564	0.000660935	0.864296	-1.36408	FLJ41350;LBX1	chr10	102989311	102989311	Hypo
cg00377410	-0.233199	2.75577	-3.63464	0.000662964	0.864296	-1.36585	SEPT2;SEPT2;SEPT2;SEPT2;SEPT2;SEPT2	chr2	242291061	242291061	Hypo
cg06725918	0.560447	4.94395	3.63422	0.000663813	0.864296	-1.36659	LINC00598;LINC00598	chr13	40957848	40957848	Hyper
cg02966076	-0.689758	-6.09762	-3.63377	0.000664729	0.864296	-1.36738	GABARAPL2;GABARAPL2	chr16	75600378	75600378	Hypo
cg19794163	-0.238266	0.224347	-3.63353	0.000665221	0.864296	-1.36781	PNMA5;PNMA5;PNMA5	chrX	152157977	152157977	Hypo
cg22590804	-0.428849	5.49346	-3.63249	0.000667322	0.864296	-1.36963	SPNS1;SPNS1;SPNS1;SPNS1;SPNS1	chr16	28990828	28990828	Hypo
cg05033715	0.194195	2.07471	3.63181	0.000668706	0.864296	-1.37083	AFAP1L2;AFAP1L2;AFAP1L2	chr10	116149518	116149518	Hyper
cg22407408	-0.124022	-0.305298	-3.63176	0.000668823	0.864296	-1.37093		chr17	45148368	45148368	Hypo
cg01448551	-0.288824	4.4814	-3.63127	0.00066982	0.864296	-1.37179	TAP2;TAP2	chr6	32798482	32798482	Hypo
cg07410339	-0.268109	-1.16128	-3.63093	0.000670503	0.864296	-1.37238	MYST4	chr10	76768310	76768310	Hypo
cg22375856	-1.24489	7.15297	-3.63093	0.000670517	0.864296	-1.37239	TBC1D5;TBC1D5;TBC1D5	chr3	17301676	17301676	Hypo
cg19754387	-0.236756	-5.53778	-3.63049	0.000671413	0.864296	-1.37316	CCNYL1;CCNYL1	chr2	208576057	208576057	Hypo
cg09576582	0.703702	3.62449	3.63029	0.000671813	0.864296	-1.3735		chr3	141991389	141991389	Hyper
cg25724712	-0.313101	4.39445	-3.62994	0.000672549	0.864296	-1.37414		chr19	45117457	45117457	Hypo
cg05409340	-0.26698	-3.12661	-3.62971	0.000673022	0.864296	-1.37454		chr4	4145049	4145049	Hypo
cg23846829	-0.420799	5.27147	-3.62967	0.000673087	0.864296	-1.3746		chr2	238860798	238860798	Hypo
cg06275134	0.21361	3.02624	3.62906	0.000674351	0.864296	-1.37568	SPANXC	chrX	140335783	140335783	Hyper
cg19605701	-0.228245	3.2551	-3.62888	0.000674718	0.864296	-1.376	PEPD;PEPD;PEPD	chr19	34003047	34003047	Hypo
cg25934006	0.208547	-4.65383	3.62847	0.000675567	0.864296	-1.37672		chr13	24554095	24554095	Hyper
cg18401108	0.523775	4.436	3.62777	0.000677016	0.864296	-1.37796		chr2	238116756	238116756	Hyper
cg12806542	-0.295305	3.09887	-3.62762	0.000677318	0.864296	-1.37822	MAP1LC3A	chr20	33140576	33140576	Hypo
cg13879239	0.3179	4.26808	3.62746	0.000677644	0.864296	-1.37849	APCDD1	chr18	10463929	10463929	Hyper
cg01381797	-0.234722	-4.88104	-3.62681	0.000679001	0.864296	-1.37965		chr10	22630327	22630327	Hypo
cg12144476	0.1836	-5.22606	3.62578	0.000681124	0.864296	-1.38145	APP;APP;APP;APP;APP	chr21	27541894	27541894	Hyper
cg11555198	0.273168	3.0327	3.62403	0.000684782	0.864296	-1.38454		chr13	48687487	48687487	Hyper
cg21974954	0.559328	5.21665	3.62373	0.000685409	0.864296	-1.38507		chr13	24993651	24993651	Hyper
cg15946357	-0.146546	2.48097	-3.62363	0.000685623	0.864296	-1.38525	ACYP1;ACYP1;ZC2HC1C;ZC2HC1C;ZC2HC1C	chr14	75537670	75537670	Hypo
cg19549589	-0.172915	2.20574	-3.62326	0.00068639	0.864296	-1.3859		chr19	2723389	2723389	Hypo
cg01689405	-0.115442	0.415124	-3.62166	0.000689738	0.864296	-1.38871	SLC30A2;SLC30A2	chr1	26370407	26370407	Hypo
cg04489108	-0.28566	3.6523	-3.62142	0.000690249	0.864296	-1.38914	OPCML;OPCML	chr11	132764420	132764420	Hypo
cg12646596	-0.273953	3.37025	-3.62115	0.000690822	0.864296	-1.38962	IQGAP3	chr1	156497825	156497825	Hypo
cg26993466	-0.219987	3.65656	-3.62079	0.000691572	0.864296	-1.39024		chr5	1546899	1546899	Hypo
cg15723784	-0.174001	0.934033	-3.62079	0.000691581	0.864296	-1.39025	SMAD3;SMAD3;SMAD3	chr15	67441067	67441067	Hypo
cg13825239	-0.420313	4.45524	-3.62032	0.000692562	0.864296	-1.39107		chr14	76555015	76555015	Hypo
cg22855016	0.54011	4.98541	3.61925	0.000694839	0.864296	-1.39296	NFYC;NFYC;NFYC;NFYC;NFYC;NFYC	chr1	41181271	41181271	Hyper
cg01645878	-0.160727	0.994171	-3.61918	0.000694981	0.864296	-1.39308	SLCO5A1;SLCO5A1;SLCO5A1	chr8	70603355	70603355	Hypo
cg00463974	0.153672	1.07479	3.61899	0.000695383	0.864296	-1.39342	SOX5;SOX5	chr12	24220258	24220258	Hyper
cg16662106	-0.325885	1.54863	-3.61876	0.000695877	0.864296	-1.39383	EFCAB6;EFCAB6	chr22	43988678	43988678	Hypo
cg12407978	0.310443	3.72652	3.61817	0.00069713	0.864296	-1.39487	LYVE1;LYVE1	chr11	10590159	10590159	Hyper
cg19362478	-0.132639	0.565655	-3.61809	0.000697288	0.864296	-1.395		chr1	42420460	42420460	Hypo
cg23002431	-0.131039	0.328181	-3.61756	0.000698421	0.864296	-1.39593	COPA;COPA	chr1	160278741	160278741	Hypo
cg06846458	-0.2032	3.41208	-3.61643	0.000700825	0.864296	-1.39792	SLC25A29;MIR345	chr14	100774287	100774287	Hypo
cg05884974	-0.249916	4.03711	-3.61611	0.000701514	0.864296	-1.39849	ANXA5;ANXA5	chr4	122599562	122599562	Hypo
cg19177722	0.296274	-4.12438	3.61588	0.000701994	0.864296	-1.39888	TFAP2A;TFAP2A	chr6	10414485	10414485	Hyper
cg27338102	-0.16673	0.373013	-3.61588	0.000702011	0.864296	-1.39889		chr9	107769113	107769113	Hypo
cg07807095	0.88158	4.95573	3.61472	0.000704494	0.864296	-1.40093	CRB1;CRB1;CRB1;CRB1;CRB1;CRB1	chr1	197391900	197391900	Hyper
cg20275549	0.34588	4.75531	3.61453	0.000704904	0.864296	-1.40127	AMY2B	chr1	104107493	104107493	Hyper
cg09763175	-0.573311	-4.90913	-3.61441	0.000705153	0.864296	-1.40147	PRKAA2	chr1	57110722	57110722	Hypo
cg25492135	-0.198218	2.12312	-3.61397	0.000706095	0.864296	-1.40224		chr1	22001689	22001689	Hypo
cg07475771	-0.357989	-6.13531	-3.61347	0.000707167	0.864296	-1.40312		chr8	135844552	135844552	Hypo
cg02773399	1.00667	4.71819	3.61342	0.000707282	0.864296	-1.40321		chr9	110226215	110226215	Hyper
cg09800974	0.590874	5.77285	3.6126	0.00070905	0.864296	-1.40466	ADAMTS2;ADAMTS2	chr5	178688272	178688272	Hyper
cg08204469	-0.364063	3.67481	-3.61174	0.000710912	0.864296	-1.40617	THEMIS;THEMIS;THEMIS	chr6	128090038	128090038	Hypo
cg13788611	0.503187	4.89954	3.6115	0.000711429	0.864296	-1.40659	COL26A1;COL26A1	chr7	101009466	101009466	Hyper
cg23710432	0.870727	4.97109	3.61141	0.000711628	0.864296	-1.40675	TIMM23;TIMM23;TIMM23;TIMM23B;TIMM23B;TIMM23B	chr10	51594682	51594682	Hyper
cg01913400	0.388871	2.75253	3.61096	0.000712595	0.864296	-1.40754		chrX	45650455	45650455	Hyper
cg22840232	-0.55678	5.5747	-3.61032	0.000713979	0.864296	-1.40866		chr14	71851199	71851199	Hypo
cg26787244	-0.299913	4.22358	-3.61023	0.000714184	0.864296	-1.40882		chr11	644011	644011	Hypo
cg24803255	0.348651	3.91245	3.61004	0.0007146	0.864296	-1.40916	RASA3	chr13	114807060	114807060	Hyper
cg22409342	-0.452048	-4.77452	-3.61002	0.000714631	0.864296	-1.40918	MAL2	chr8	120220740	120220740	Hypo
cg15538171	0.207798	-5.86767	3.6096	0.000715547	0.864296	-1.40992	SLC16A13	chr17	6938903	6938903	Hyper
cg03879587	-0.205127	3.17096	-3.60927	0.000716276	0.864296	-1.41051	RASGRF1;RASGRF1	chr15	79357162	79357162	Hypo
cg03323503	-0.438904	4.17971	-3.60926	0.000716297	0.864296	-1.41053	B3GNTL1	chr17	80965251	80965251	Hypo
cg11358776	0.225633	2.09129	3.60907	0.000716721	0.864296	-1.41087	FLJ34503	chr6	114228439	114228439	Hyper
cg22722731	0.469797	4.58294	3.60888	0.000717123	0.864296	-1.4112	MAML3	chr4	140781201	140781201	Hyper
cg04278105	0.195883	1.83707	3.60887	0.000717149	0.864296	-1.41122	INF2;INF2;INF2	chr14	105168639	105168639	Hyper
cg14986500	-0.234251	2.6438	-3.60866	0.000717598	0.864296	-1.41158	LTBP2	chr14	75052717	75052717	Hypo
cg00907809	0.890271	5.45152	3.60846	0.000718043	0.864296	-1.41194	MTF1	chr1	38294320	38294320	Hyper
cg06068369	-0.130317	-0.0519746	-3.60829	0.000718417	0.864296	-1.41224	PREP	chr6	105837504	105837504	Hypo
cg24596484	0.499578	4.05473	3.60781	0.000719459	0.864296	-1.41307		chr4	129225111	129225111	Hyper
cg08344351	-0.442811	4.42051	-3.60658	0.000722165	0.864296	-1.41524	CMIP	chr16	81507328	81507328	Hypo
cg06017944	0.397684	2.39631	3.6063	0.000722773	0.864296	-1.41573	MEIS2;MEIS2;MEIS2;MEIS2;MEIS2;MEIS2;MEIS2;MEIS2;MEIS2	chr15	37377131	37377131	Hyper
cg15944436	-0.418154	4.08331	-3.60609	0.000723241	0.864296	-1.4161		chr6	94587952	94587952	Hypo
cg24395652	0.169394	2.17046	3.60583	0.000723803	0.864296	-1.41655		chr16	88141184	88141184	Hyper
cg01426923	-0.130477	1.66714	-3.60505	0.000725525	0.864296	-1.41792	ERGIC1	chr5	172354326	172354326	Hypo
cg23189643	1.02762	4.03224	3.60491	0.000725837	0.864296	-1.41817	NHSL1	chr6	138894517	138894517	Hyper
cg02444094	-0.331313	1.62925	-3.60344	0.000729091	0.864296	-1.42076	SMARCA2;SMARCA2;SMARCA2;SMARCA2	chr9	2021036	2021036	Hypo
cg15933979	-0.183544	1.03364	-3.6034	0.000729171	0.864296	-1.42082	AZIN2;AZIN2;AZIN2;AZIN2;AZIN2;AZIN2;AZIN2	chr1	33548483	33548483	Hypo
cg01998016	-0.158867	1.90058	-3.60332	0.000729367	0.864296	-1.42097		chr19	1317960	1317960	Hypo
cg11043031	-0.327062	-4.79898	-3.60277	0.000730574	0.864296	-1.42193	TXNDC17;KIAA0753	chr17	6543784	6543784	Hypo
cg15647328	-0.44606	3.76435	-3.60269	0.00073075	0.864296	-1.42207		chr1	215102315	215102315	Hypo
cg07378762	0.339039	-6.45861	3.60253	0.000731112	0.864296	-1.42235	MECOM	chr3	169376470	169376470	Hyper
cg15903683	0.61328	4.33127	3.60212	0.000732029	0.864296	-1.42308	DIEXF	chr1	210016705	210016705	Hyper
cg13673290	-0.24054	3.291	-3.60115	0.000734183	0.864296	-1.42478	STXBP1;STXBP1	chr9	130407144	130407144	Hypo
cg12367065	0.433188	4.16047	3.60061	0.000735392	0.864296	-1.42573		chr17	75885649	75885649	Hyper
cg03460001	-0.731963	-4.81209	-3.60048	0.000735681	0.864296	-1.42595	CUX1;CUX1;CUX1	chr7	101460955	101460955	Hypo
cg05160420	-0.421641	-4.73666	-3.60025	0.000736204	0.864296	-1.42636		chr20	1745259	1745259	Hypo
cg14003853	0.502177	-6.22732	3.6002	0.00073631	0.864296	-1.42645	AKAP13;AKAP13;AKAP13	chr15	86250370	86250370	Hyper
cg01033209	-0.215992	3.67438	-3.59982	0.000737167	0.864296	-1.42712	KCNK13	chr14	90531016	90531016	Hypo
cg06225926	-0.217049	3.52224	-3.59919	0.000738571	0.864296	-1.42822		chr2	161521494	161521494	Hypo
cg06116862	-0.224763	2.431	-3.59905	0.000738893	0.864296	-1.42847		chr15	52364016	52364016	Hypo
ch.9.72278394R	0.574865	-7.61556	3.59833	0.00074051	0.864296	-1.42973		chr9	73088574	73088574	Hyper
cg08582038	0.381845	-5.84165	3.59813	0.000740951	0.864296	-1.43008	ZNF440	chr19	11925087	11925087	Hyper
cg18280558	0.381276	4.2548	3.59798	0.000741295	0.864296	-1.43034	TRIM35	chr8	27145435	27145435	Hyper
cg00787608	-0.259445	3.85184	-3.59761	0.000742131	0.864296	-1.431		chr2	129548239	129548239	Hypo
cg17237268	-0.227306	2.63696	-3.59692	0.000743691	0.864296	-1.43221	PPP4R4	chr14	94743758	94743758	Hypo
cg05039784	-0.130371	0.767491	-3.5966	0.000744405	0.864296	-1.43276	LRP5L	chr22	25771845	25771845	Hypo
cg10468580	0.281951	3.95743	3.59657	0.000744486	0.864296	-1.43283	ANAPC11;ANAPC11;ANAPC11;ANAPC11;ANAPC11;ANAPC11;ANAPC11	chr17	79858018	79858018	Hyper
cg04592204	-0.288327	-3.09228	-3.59631	0.000745079	0.864296	-1.43329	URGCP;UBE2D4;URGCP	chr7	43965870	43965870	Hypo
cg08818448	-0.249197	4.36722	-3.5954	0.000747136	0.864296	-1.43488	LOC100506023	chr1	173239617	173239617	Hypo
cg23172671	-0.218001	-1.68369	-3.59484	0.00074841	0.864296	-1.43586		chr1	203482523	203482523	Hypo
cg07952985	0.407361	-7.46743	3.59475	0.000748616	0.864296	-1.43602	USP53;USP53	chr4	120133804	120133804	Hyper
cg16135716	-0.528121	-4.79181	-3.59451	0.000749152	0.864296	-1.43644	GRIN2B	chr12	14133887	14133887	Hypo
cg02345584	-0.2274	2.96493	-3.59435	0.000749518	0.864296	-1.43672	ITGA10;ITGA10;ITGA10;NBPF20;NBPF10;NBPF10	chr1	145530350	145530350	Hypo
cg15143643	0.502154	5.63902	3.59372	0.000750964	0.864296	-1.43783	FBLN1;FBLN1;FBLN1;FBLN1	chr22	45897773	45897773	Hyper
cg00451642	-0.260028	-3.48929	-3.59366	0.00075109	0.864296	-1.43793	MEGF11	chr15	66546935	66546935	Hypo
cg16363654	-0.541082	5.66294	-3.59276	0.000753141	0.864296	-1.4395	ANAPC7;ANAPC7	chr12	110825594	110825594	Hypo
cg15566921	-0.5016	4.87921	-3.5912	0.000756721	0.864296	-1.44224	PCDH9;PCDH9	chr13	67645170	67645170	Hypo
cg21831287	-0.228571	3.39466	-3.59102	0.000757147	0.864296	-1.44257	EHMT2;EHMT2	chr6	31856923	31856923	Hypo
cg05570237	0.337653	3.32252	3.591	0.000757179	0.864296	-1.44259	CYYR1	chr21	27934499	27934499	Hyper
cg14634313	-0.164109	1.5985	-3.58966	0.000760262	0.864296	-1.44494	NEDD9;NEDD9	chr6	11333540	11333540	Hypo
cg07840482	-0.238402	-3.95374	-3.58889	0.000762046	0.864296	-1.44629		chr1	94713649	94713649	Hypo
cg07255785	-0.202108	3.33712	-3.5888	0.000762254	0.864296	-1.44645		chr11	8292903	8292903	Hypo
cg22798877	0.186987	0.245072	3.58842	0.00076314	0.864296	-1.44712	STPG2	chr4	98831346	98831346	Hyper
cg07513435	-0.276102	-3.29698	-3.58799	0.000764124	0.864296	-1.44787	BSG;BSG;BSG	chr19	571744	571744	Hypo
cg04175206	0.40231	4.75592	3.58766	0.000764889	0.864296	-1.44845	NAV2;NAV2;NAV2;NAV2;NAV2	chr11	20087444	20087444	Hyper
cg01041284	0.178779	2.30655	3.58766	0.000764904	0.864296	-1.44846	ARTN;ARTN;ARTN	chr1	44397571	44397571	Hyper
cg24476241	0.410915	4.47308	3.58724	0.000765877	0.864296	-1.44919	RGS4	chr1	163037105	163037105	Hyper
cg08137085	0.439284	5.16561	3.58636	0.000767924	0.864296	-1.45073	C7orf50;C7orf50;C7orf50	chr7	1117540	1117540	Hyper
cg13235042	0.376559	2.74048	3.584	0.000773445	0.864296	-1.45487		chr1	172648513	172648513	Hyper
cg18936327	-0.271705	3.56758	-3.58385	0.000773788	0.864296	-1.45513	PVRL4	chr1	161060281	161060281	Hypo
cg22798443	-0.193906	2.63597	-3.58255	0.00077686	0.864296	-1.45742	FNDC3B;FNDC3B	chr3	172075849	172075849	Hypo
cg08560552	0.318055	3.67355	3.58198	0.000778185	0.864296	-1.4584		chr10	27600043	27600043	Hyper
cg11310716	-0.245274	2.72233	-3.58135	0.000779687	0.864296	-1.45952	C6orf10	chr6	32260812	32260812	Hypo
cg13846473	-0.562918	-6.69032	-3.5793	0.000784557	0.864296	-1.46312	DOLK;NUP188;DOLK	chr9	131709761	131709761	Hypo
cg09767598	0.23515	-3.45992	3.57884	0.000785637	0.864296	-1.46391	MOSC1	chr1	220960017	220960017	Hyper
cg23866612	0.372364	4.35453	3.5787	0.000785987	0.864296	-1.46417	MKLN1	chr7	130873201	130873201	Hyper
ch.2.1276589F	1.37258	-7.52468	3.57825	0.000787049	0.864296	-1.46495	SPTBN1;SPTBN1	chr2	54854755	54854755	Hyper
cg23555187	0.476154	-6.38993	3.57777	0.000788186	0.864296	-1.46578	TRIM33;TRIM33	chr1	115053955	115053955	Hyper
cg26673436	0.402279	-5.30846	3.57713	0.000789727	0.864296	-1.46691		chr13	22243455	22243455	Hyper
cg10698098	-0.596272	-5.63994	-3.57662	0.000790935	0.864296	-1.46779	WTAP;WTAP;WTAP	chr6	160148397	160148397	Hypo
cg11084048	-0.310945	3.09263	-3.57594	0.000792587	0.864296	-1.469	LINC00944	chr12	127245599	127245599	Hypo
cg04557383	-0.321212	-3.26285	-3.57554	0.000793548	0.864296	-1.4697	MT1H	chr16	56703568	56703568	Hypo
cg21859290	-0.130087	0.785458	-3.57548	0.000793673	0.864296	-1.46979	CDK2AP2	chr11	67274402	67274402	Hypo
cg22098429	-0.585139	-6.14747	-3.57499	0.000794874	0.864296	-1.47066	CSRNP3;CSRNP3	chr2	166467280	166467280	Hypo
cg07086123	0.422386	3.95275	3.57489	0.0007951	0.864296	-1.47083	CEP295	chr11	93428599	93428599	Hyper
cg15189515	-0.321986	4.46812	-3.57428	0.000796582	0.864296	-1.4719	KCNK5	chr6	39172507	39172507	Hypo
cg02557364	-0.395344	4.16024	-3.57314	0.000799322	0.864296	-1.47389		chr7	143208268	143208268	Hypo
cg23493585	0.176561	-4.49002	3.57065	0.000805391	0.864296	-1.47826		chr9	126770664	126770664	Hyper
cg24468104	-0.284897	4.21136	-3.57	0.000806968	0.864296	-1.47939	LINC01006	chr7	156395808	156395808	Hypo
cg00220043	-0.46736	5.4225	-3.56996	0.000807057	0.864296	-1.47945	GTSE1	chr22	46719563	46719563	Hypo
cg13469034	0.506026	4.41496	3.56987	0.000807286	0.864296	-1.47962	KIAA1026;KIAA1026;KIAA1026;KIAA1026;KIAA1026	chr1	15256481	15256481	Hyper
cg24886733	-0.422774	4.01252	-3.56913	0.000809087	0.864296	-1.48091	TEPP;TEPP	chr16	58008853	58008853	Hypo
cg04892447	-0.146917	2.30556	-3.56883	0.000809832	0.864296	-1.48144	MAP1LC3B	chr16	87429184	87429184	Hypo
cg13711762	-0.262938	1.7978	-3.56847	0.000810709	0.864296	-1.48206	KAT6B;KAT6B;KAT6B	chr10	76598375	76598375	Hypo
cg13634838	-0.248427	3.34742	-3.56818	0.000811422	0.864296	-1.48257		chr15	94716948	94716948	Hypo
cg26158863	0.668854	6.58798	3.56812	0.000811567	0.864296	-1.48267	ZNF143;ZNF143;ZNF143	chr11	9492629	9492629	Hyper
cg03309838	-0.528725	-6.86002	-3.56773	0.000812532	0.864296	-1.48336	SLC25A17	chr22	41215494	41215494	Hypo
cg17056618	-0.141562	0.515659	-3.56661	0.000815289	0.864296	-1.48532		chr13	50216117	50216117	Hypo
cg19937061	-0.438809	-4.48334	-3.56651	0.000815548	0.864296	-1.4855		chr13	25320133	25320133	Hypo
cg06251590	0.29192	2.48277	3.56649	0.000815581	0.864296	-1.48553	NA	NA	NA	NA	Hyper
cg12956775	-0.51234	-6.13828	-3.56617	0.000816374	0.864296	-1.48609	KLHL36;KLHL36	chr16	84681944	84681944	Hypo
cg11142925	-0.278893	3.02708	-3.56609	0.000816575	0.864296	-1.48623		chr10	57071878	57071878	Hypo
cg13371767	-0.249283	4.02327	-3.5651	0.000819029	0.864296	-1.48796	ATP11A;ATP11A	chr13	113473689	113473689	Hypo
cg08299454	-0.269018	-6.0424	-3.56472	0.000819968	0.864296	-1.48863	AP3M2;AP3M2	chr8	42010433	42010433	Hypo
cg24450653	-0.113532	0.325711	-3.56403	0.000821686	0.864296	-1.48984	RBBP5	chr1	205060293	205060293	Hypo
cg03580328	-0.385766	-2.51962	-3.56369	0.00082253	0.864296	-1.49043	SLC16A2	chrX	73641615	73641615	Hypo
cg12062464	0.65438	-Inf	3.56808	0.000823507	0.864296	-1.51955	KAT2B;KAT2B	chr3	20081582	20081582	Hyper
cg22477343	-0.403302	-5.53407	-3.5632	0.000823739	0.864296	-1.49128		chr20	39312069	39312069	Hypo
cg00651359	0.203138	1.93013	3.56262	0.000825204	0.864296	-1.49231	PLXNA4;PLXNA4;PLXNA4	chr7	132219281	132219281	Hyper
cg02475948	-0.365314	4.54599	-3.56154	0.000827893	0.864296	-1.49419	ARHGEF10	chr8	1817898	1817898	Hypo
cg10733297	-0.252945	-5.27187	-3.56147	0.000828062	0.864296	-1.4943		chr12	56323331	56323331	Hypo
cg22860607	-0.290214	-3.53661	-3.56021	0.000831225	0.864296	-1.49651	BAG5;BAG5;BAG5;C14orf153	chr14	104027995	104027995	Hypo
cg25330093	0.321008	-4.93978	3.5596	0.000832757	0.864296	-1.49757	SLC11A2;SLC11A2;SLC11A2;SLC11A2;SLC11A2;SLC11A2;SLC11A2;SLC11A2;SLC11A2;SLC11A2;SLC11A2;SLC11A2	chr12	51420190	51420190	Hyper
cg20632567	-0.104353	0.979134	-3.55905	0.000834148	0.864296	-1.49854		chr1	23907905	23907905	Hypo
cg20687183	0.420249	4.07284	3.55897	0.000834365	0.864296	-1.49869	ECT2L;ECT2L	chr6	139116531	139116531	Hyper
cg16708495	-0.193641	2.91538	-3.55854	0.00083543	0.864296	-1.49942	WDR90	chr16	709288	709288	Hypo
cg18048270	-0.419777	-5.93745	-3.55812	0.00083649	0.864296	-1.50016	FAM69A;FAM69A;FAM69A;FAM69A	chr1	93348522	93348522	Hypo
cg00049868	-0.312868	3.93374	-3.55792	0.000837015	0.864296	-1.50052		chr2	11245407	11245407	Hypo
cg17469039	-0.24933	2.93424	-3.55587	0.000842222	0.864296	-1.5041	MAFK	chr7	1575824	1575824	Hypo
cg00735218	-0.233103	2.4839	-3.55575	0.000842513	0.864296	-1.5043	DNAH17	chr17	76421569	76421569	Hypo
cg11247116	-0.279805	-4.71601	-3.55448	0.000845757	0.864296	-1.50653	VARS;VARS	chr6	31763377	31763377	Hypo
cg15899242	-0.130409	0.28449	-3.554	0.000846978	0.864296	-1.50736	STK24;STK24;STK24	chr13	99128047	99128047	Hypo
cg05089897	-0.176015	0.200856	-3.5536	0.000848007	0.864296	-1.50806	DYRK1A;DYRK1A;DYRK1A;DYRK1A;DYRK1A	chr21	38886664	38886664	Hypo
cg13046257	-0.20828	3.60045	-3.55352	0.000848219	0.864296	-1.5082	LRRC3B	chr3	26700158	26700158	Hypo
cg18162743	-0.333496	-4.62411	-3.55343	0.000848453	0.864296	-1.50836		chr8	82692915	82692915	Hypo
cg07574158	0.448409	4.17446	3.55342	0.000848461	0.864296	-1.50837	UNC5D	chr8	35233248	35233248	Hyper
cg01568397	-0.134499	0.273879	-3.5525	0.000850829	0.864296	-1.50998		chr1	25393447	25393447	Hypo
cg15633780	0.483327	5.00372	3.55239	0.000851111	0.864296	-1.51017	RSU1;RSU1	chr10	16639511	16639511	Hyper
cg15440157	0.55016	4.97819	3.5523	0.000851343	0.864296	-1.51033		chr3	149753446	149753446	Hyper
cg00060762	0.415254	-6.6252	3.55122	0.000854126	0.864296	-1.51222	LEO1	chr15	52264133	52264133	Hyper
cg08707253	-1.14083	5.49393	-3.55104	0.000854604	0.864296	-1.51254	ATF7;ATF7;ATF7;ATF7;ATF7	chr12	53979663	53979663	Hypo
cg13504733	0.320901	-5.33675	3.55022	0.0008567	0.864296	-1.51396	CHRNE	chr17	4806907	4806907	Hyper
cg00242597	-0.783314	-6.82506	-3.55003	0.000857193	0.864296	-1.51429	RPS6	chr9	19380425	19380425	Hypo
cg02033606	0.358991	-5.11916	3.54988	0.000857596	0.864296	-1.51456	SNORD75;SNORD74;ZBTB37;ZBTB37;GAS5	chr1	173837471	173837471	Hyper
cg09909364	-0.124251	0.142401	-3.54985	0.00085768	0.864296	-1.51462	IL16;IL16;IL16	chr15	81517681	81517681	Hypo
cg11831043	-0.433478	-Inf	-3.55423	0.000858587	0.864296	-1.5269	CREB5	chr7	28449847	28449847	Hypo
cg07938480	0.174237	0.285108	3.5486	0.000860902	0.864296	-1.51678	OR1F2P	chr16	3265228	3265228	Hyper
cg04598517	-0.188019	-3.39381	-3.54816	0.000862065	0.864296	-1.51756	SLC6A3;SLC6A3	chr5	1445542	1445542	Hypo
cg18126978	0.522247	3.92828	3.54753	0.000863708	0.864296	-1.51867	GABBR1;GABBR1;GABBR1	chr6	29588988	29588988	Hyper
cg09323727	-0.238635	-3.0959	-3.54749	0.000863797	0.864296	-1.51873		chr2	176936436	176936436	Hypo
cg23896056	-0.603925	-6.23988	-3.54742	0.000863991	0.864296	-1.51885	LIN54;LIN54;LIN54	chr4	83932170	83932170	Hypo
cg08583969	-0.287421	3.82049	-3.54701	0.000865053	0.864296	-1.51956		chr10	35255148	35255148	Hypo
cg27279904	0.50225	-6.02676	3.54685	0.000865463	0.864296	-1.51984	C6orf150	chr6	74161679	74161679	Hyper
cg06610993	0.391707	4.91721	3.54685	0.000865471	0.864296	-1.51984		chr10	99181119	99181119	Hyper
cg14853565	-0.19108	2.68388	-3.54674	0.000865762	0.864296	-1.52004		chr14	98238118	98238118	Hypo
cg03654169	-0.199584	2.57779	-3.54674	0.000865766	0.864296	-1.52004	CTSB;CTSB;CTSB;CTSB;CTSB	chr8	11710911	11710911	Hypo
cg22600568	-0.181051	2.89493	-3.54628	0.000866967	0.864296	-1.52084		chr8	134964507	134964507	Hypo
cg06784165	0.282372	4.19607	3.54606	0.000867537	0.864296	-1.52122	TRERF1;TRERF1	chr6	42303680	42303680	Hyper
cg07162699	-0.118932	1.37593	-3.5456	0.000868757	0.864296	-1.52204		chr1	108614425	108614425	Hypo
cg14845772	-0.41883	-6.62483	-3.54521	0.000869777	0.864296	-1.52271	CASP8;CASP8;CASP8;CASP8;CASP8;CASP8	chr2	202122649	202122649	Hypo
cg05838627	-0.537646	4.2466	-3.54457	0.00087146	0.864296	-1.52383	RPS24;RPS24;RPS24;RPS24;RPS24;RPS24	chr10	79800041	79800041	Hypo
cg20647694	-0.155817	-2.3633	-3.54444	0.000871788	0.864296	-1.52405		chr2	11496960	11496960	Hypo
cg01256663	0.197078	2.40752	3.5441	0.000872685	0.864296	-1.52464		chr4	52910796	52910796	Hyper
cg09861977	-0.216121	2.47328	-3.54403	0.000872862	0.864296	-1.52476		chr4	1562073	1562073	Hypo
cg20882782	-0.277623	3.5161	-3.54394	0.000873102	0.864296	-1.52492	CECR5	chr22	17647292	17647292	Hypo
cg06724758	-0.246797	3.544	-3.54324	0.000874942	0.864296	-1.52614	CLN8	chr8	1724898	1724898	Hypo
cg22344162	-0.19453	-1.45719	-3.54322	0.000875004	0.864296	-1.52618	CREG1	chr1	167523769	167523769	Hypo
cg00459218	-0.158632	3.04478	-3.54317	0.000875133	0.864296	-1.52626	DES	chr2	220289908	220289908	Hypo
cg23615704	0.134978	-4.61811	3.54313	0.000875235	0.864296	-1.52633	OAZ3;MRPL9	chr1	151736126	151736126	Hyper
cg23383553	-0.564546	-6.83884	-3.54232	0.000877374	0.864296	-1.52774	STKLD1;STKLD1;SURF4;SURF4;SURF4;SURF4;SURF4;SURF4;SURF4	chr9	136243251	136243251	Hypo
cg17493159	0.561898	-Inf	3.54702	0.000877411	0.864296	-1.53907	CFLAR;CFLAR	chr2	201981504	201981504	Hyper
cg00188327	-0.209332	-1.3271	-3.54223	0.00087762	0.864296	-1.5279	MICAL2;MICAL2;MICAL2	chr11	12146621	12146621	Hypo
cg17262810	-0.185056	-0.651907	-3.54161	0.000879267	0.864296	-1.52899	CCNY;CCNY	chr10	35676874	35676874	Hypo
cg04696837	-0.203152	3.02171	-3.54142	0.000879766	0.864296	-1.52931		chr8	143914379	143914379	Hypo
cg13812878	-0.132709	1.01035	-3.54139	0.000879856	0.864296	-1.52937	TNRC18	chr7	5406554	5406554	Hypo
cg16999636	0.395915	-6.05879	3.54127	0.000880157	0.864296	-1.52957		chr17	46534794	46534794	Hyper
cg06884548	-0.469139	-5.70699	-3.54124	0.000880259	0.864296	-1.52964	ANKS1A;TAF11	chr6	34856897	34856897	Hypo
cg23216122	-0.226562	3.00172	-3.54096	0.000880984	0.864296	-1.53011	DGKD;DGKD	chr2	234358596	234358596	Hypo
cg01188685	-0.520425	-5.56932	-3.54082	0.000881353	0.864296	-1.53036	KIRREL;KIRREL	chr1	157963448	157963448	Hypo
cg12350982	0.296507	-5.94702	3.53996	0.000883662	0.864296	-1.53187		chr11	74925728	74925728	Hyper
cg16908830	0.311335	2.04475	3.53894	0.000886386	0.864296	-1.53365	ZNRF2	chr7	30323135	30323135	Hyper
cg24875546	0.579005	3.9449	3.53842	0.000887773	0.864296	-1.53455		chr2	227121624	227121624	Hyper
cg09570572	0.552646	4.20735	3.53841	0.000887804	0.864296	-1.53457		chr8	40018327	40018327	Hyper
cg08195383	0.356078	-5.84342	3.5371	0.00089132	0.864296	-1.53686		chr9	19493320	19493320	Hyper
cg06816156	-0.423037	5.05144	-3.53689	0.000891871	0.864296	-1.53722		chr5	2170036	2170036	Hypo
cg07040435	-0.25767	3.5292	-3.53684	0.00089201	0.864296	-1.53731	TNFRSF19;TNFRSF19	chr13	24152248	24152248	Hypo
cg23472153	-0.150304	2.23798	-3.53627	0.000893527	0.864296	-1.53829	MPRIP;MPRIP	chr17	17044218	17044218	Hypo
cg05238060	-0.39319	4.91725	-3.5357	0.000895073	0.864296	-1.53929	CHCHD5;CHCHD5	chr2	113340804	113340804	Hypo
cg22854393	0.353273	-6.81381	3.53563	0.000895255	0.864296	-1.5394	PARS2	chr1	55230352	55230352	Hyper
cg02097792	-0.107458	-1.05516	-3.53552	0.000895551	0.864296	-1.5396		chr11	2058046	2058046	Hypo
cg19513987	0.369622	3.99805	3.53474	0.000897669	0.864296	-1.54096	MAD1L1;MAD1L1;MAD1L1	chr7	2105443	2105443	Hyper
cg04069518	0.256108	-4.846	3.53388	0.000900004	0.864296	-1.54246	RPL27A;SNORA3	chr11	8704481	8704481	Hyper
cg13960680	-0.171726	1.11081	-3.53382	0.000900153	0.864296	-1.54256	SLC15A1	chr13	99394346	99394346	Hypo
cg05656374	0.576272	-7.36934	3.53367	0.000900563	0.864296	-1.54282	MX2	chr21	42733825	42733825	Hyper
cg06932384	-0.228108	3.38619	-3.53346	0.000901134	0.864296	-1.54319	APOBEC3A	chr22	39358686	39358686	Hypo
cg04095468	-0.648683	-5.72978	-3.53323	0.000901756	0.864296	-1.54359	SECISBP2	chr9	91933906	91933906	Hypo
cg22169418	0.315401	-6.28702	3.53298	0.00090244	0.864296	-1.54403	TUT1	chr11	62359237	62359237	Hyper
cg11908557	0.204924	-5.24837	3.5323	0.000904297	0.864296	-1.54522		chr6	143268469	143268469	Hyper
cg04330084	0.463281	-6.01984	3.53197	0.000905184	0.864296	-1.54578	IQUB	chr7	123175371	123175371	Hyper
cg15349548	-0.287276	3.04254	-3.53184	0.000905561	0.864296	-1.54602		chr9	98316500	98316500	Hypo
cg12884009	-0.156219	0.655415	-3.53179	0.00090568	0.864296	-1.5461		chr2	219079038	219079038	Hypo
cg20572557	-0.270909	3.49303	-3.53175	0.000905796	0.864296	-1.54617	CUL4A;CUL4A	chr13	113891533	113891533	Hypo
cg07721866	0.423267	-7.21217	3.5309	0.00090811	0.864296	-1.54765		chr2	95742751	95742751	Hyper
cg23542758	-0.206218	3.39964	-3.53081	0.000908352	0.864296	-1.5478	CEP41;CEP41;CEP41;CEP41;CEP41	chr7	130082359	130082359	Hypo
cg20302030	0.191905	2.24993	3.53054	0.000909109	0.864296	-1.54828		chr9	113361551	113361551	Hyper
cg19602737	-0.34825	4.58081	-3.53044	0.000909369	0.864296	-1.54845		chr12	8602686	8602686	Hypo
cg15765896	-0.242046	-5.08071	-3.53031	0.000909744	0.864296	-1.54869	SPRYD3	chr12	53472985	53472985	Hypo
cg25549549	-0.347729	3.81742	-3.53024	0.000909922	0.864296	-1.5488		chr20	43443811	43443811	Hypo
cg13484946	-0.60354	-5.97881	-3.5301	0.00091031	0.864296	-1.54905	KIAA1841;KIAA1841	chr2	61293354	61293354	Hypo
cg15271942	-0.455627	5.65178	-3.52937	0.000912309	0.864296	-1.55032	FAM19A5;FAM19A5	chr22	49138341	49138341	Hypo
cg13400769	-0.469996	5.22385	-3.52904	0.000913213	0.864296	-1.55089	RAI14;RAI14;RAI14;RAI14;RAI14;RAI14	chr5	34739097	34739097	Hypo
cg26647312	0.27256	-6.38976	3.52849	0.000914731	0.864296	-1.55185		chr5	1645268	1645268	Hyper
cg03217090	0.247604	3.47082	3.52847	0.000914779	0.864296	-1.55188	BAT2	chr6	31600351	31600351	Hyper
cg10716705	-0.269801	3.52912	-3.52806	0.00091592	0.864296	-1.5526	NR2C2;NR2C2	chr3	15045012	15045012	Hypo
cg16956840	0.637613	4.8196	3.52692	0.000919075	0.864296	-1.55459	SELP	chr1	169598999	169598999	Hyper
cg12403457	-0.3977	5.24952	-3.52659	0.000919977	0.864296	-1.55515		chr6	6789194	6789194	Hypo
cg25278660	-0.241394	3.67374	-3.52608	0.000921388	0.864296	-1.55604	TXNRD2;TXNRD2	chr22	19882652	19882652	Hypo
ch.20.772844R	-0.47347	-4.34329	-3.52503	0.000924314	0.864296	-1.55787	CTNNBL1	chr20	36375522	36375522	Hypo
cg04213338	-0.593527	-6.42487	-3.52499	0.000924418	0.864296	-1.55794	USP42	chr7	6144367	6144367	Hypo
cg24154948	-0.118168	-0.383572	-3.52451	0.000925749	0.864296	-1.55877		chr12	66061959	66061959	Hypo
cg19764042	0.240681	-6.12319	3.52436	0.000926167	0.864296	-1.55903	SPATA1;GNG5	chr1	84972340	84972340	Hyper
cg18970070	-0.237234	3.09097	-3.52434	0.000926227	0.864296	-1.55907		chr20	61012386	61012386	Hypo
cg16886828	-0.136098	0.96669	-3.52392	0.000927391	0.864296	-1.5598	KDM4B	chr19	5032663	5032663	Hypo
cg15997426	0.161823	0.610118	3.52391	0.000927418	0.864296	-1.55981		chrX	34912769	34912769	Hyper
cg09584711	-0.128295	0.321504	-3.52386	0.000927581	0.864296	-1.55991	HPR	chr16	72096944	72096944	Hypo
cg09508781	-0.172693	0.302991	-3.52336	0.000928961	0.864296	-1.56077		chr3	31307396	31307396	Hypo
cg08262534	0.392732	5.08676	3.5232	0.000929424	0.864296	-1.56106		chr3	109072059	109072059	Hyper
cg17930873	-0.139414	1.06262	-3.52279	0.000930554	0.864296	-1.56176	TCF12;TCF12;TCF12;TCF12;TCF12;TCF12;TCF12	chr15	57511260	57511260	Hypo
cg25599109	-0.324098	5.25482	-3.5224	0.000931663	0.864296	-1.56245		chr3	98219009	98219009	Hypo
cg14939446	0.288089	-5.86791	3.52146	0.000934302	0.864296	-1.56409	AMDHD2;AMDHD2	chr16	2571015	2571015	Hyper
cg10547843	-0.133317	0.275257	-3.52106	0.00093542	0.864296	-1.56478		chr7	99601692	99601692	Hypo
cg18301717	0.328473	3.96708	3.52056	0.000936829	0.864296	-1.56565		chr2	20688014	20688014	Hyper
cg12540791	-0.49306	6.47995	-3.52049	0.000937023	0.864296	-1.56577	RAD51;RAD51;RAD51;RAD51	chr15	40994329	40994329	Hypo
cg22770705	-0.313092	4.30932	-3.52027	0.00093765	0.864296	-1.56616	TSSC1	chr2	3260127	3260127	Hypo
cg09660738	0.523938	3.53278	3.51999	0.000938429	0.864296	-1.56664	RCAN1;RCAN1;RCAN1	chr21	35932599	35932599	Hyper
cg17570719	0.438702	5.35629	3.51992	0.000938618	0.864296	-1.56675		chr5	114763264	114763264	Hyper
cg12207768	0.228184	1.92061	3.51907	0.000941021	0.864296	-1.56823		chrX	17806183	17806183	Hyper
cg08135810	0.528373	-6.03146	3.51907	0.000941036	0.864296	-1.56824	EFCAB14	chr1	47185019	47185019	Hyper
cg11816202	-0.270748	-0.95965	-3.51823	0.000943421	0.864296	-1.56971	TTTY14	chrY	21239332	21239332	Hypo
cg09682986	-0.79513	4.41318	-3.51808	0.000943825	0.864296	-1.56995	POT1;POT1;POT1;POT1;POT1	chr7	124463149	124463149	Hypo
cg11762031	-0.41173	-5.169	-3.51792	0.000944278	0.864296	-1.57023		chr14	105864488	105864488	Hypo
cg23142035	-0.341165	-5.65429	-3.51695	0.000947048	0.864296	-1.57192	TMED10	chr14	75643670	75643670	Hypo
cg18158391	-0.212952	-4.24121	-3.51694	0.000947076	0.864296	-1.57194	VSNL1;VSNL1	chr2	17721984	17721984	Hypo
cg26118448	-0.298449	3.93138	-3.51641	0.000948582	0.864296	-1.57286		chr6	1477759	1477759	Hypo
cg15720043	-0.585045	-6.05408	-3.51598	0.000949823	0.864296	-1.57362	LOC100192378	chr8	77590513	77590513	Hypo
cg15254063	-0.121151	-0.236809	-3.51579	0.000950363	0.864296	-1.57395		chr11	108836469	108836469	Hypo
cg03255556	-0.290113	-4.56645	-3.51556	0.000951014	0.864296	-1.57434	SNX24	chr5	122181680	122181680	Hypo
cg18461184	-0.262534	3.66088	-3.51543	0.000951393	0.864296	-1.57457		chr1	212800304	212800304	Hypo
cg14113046	0.33922	2.74419	3.51539	0.000951508	0.864296	-1.57464	MIR520F	chr19	54184536	54184536	Hyper
cg17514245	-0.32681	-4.84958	-3.51507	0.000952411	0.864296	-1.57519		chr17	60499067	60499067	Hypo
cg00939129	-0.35447	4.24234	-3.5149	0.000952916	0.864296	-1.5755	GNAZ;RSPH14	chr22	23426504	23426504	Hypo
cg21775557	-0.302834	4.17137	-3.51486	0.00095302	0.864296	-1.57556	AKR7A2	chr1	19631970	19631970	Hypo
cg00166106	-0.298009	3.11475	-3.51443	0.000954245	0.864296	-1.5763	SMARCB1;SMARCB1	chr22	24133666	24133666	Hypo
cg15272611	-0.179535	0.0826003	-3.5138	0.000956054	0.864296	-1.5774	PHLPP1	chr18	60441540	60441540	Hypo
cg20646141	-0.106274	-0.715995	-3.51364	0.000956513	0.864296	-1.57768	NBPF20;NBPF10;NBPF10	chr1	145433673	145433673	Hypo
cg16108710	-0.378293	3.12575	-3.51364	0.000956533	0.864296	-1.57769		chr1	18924933	18924933	Hypo
cg04329112	-0.134811	-0.158386	-3.51354	0.000956804	0.864296	-1.57785	TBXAS1;TBXAS1;TBXAS1;TBXAS1;TBXAS1;TBXAS1	chr7	139553289	139553289	Hypo
cg02080061	-0.242298	3.39333	-3.51325	0.000957637	0.864296	-1.57836	ESRRB	chr14	76857795	76857795	Hypo
cg26582677	-0.576212	5.96594	-3.51307	0.000958171	0.864296	-1.57868	BANP;BANP	chr16	88018871	88018871	Hypo
cg12719585	0.468367	3.45669	3.51228	0.000960422	0.864296	-1.58003	ETNK1	chr12	22808921	22808921	Hyper
cg00212470	-0.220748	3.29436	-3.51223	0.000960581	0.864296	-1.58013	KCNQ4;KCNQ4	chr1	41301421	41301421	Hypo
cg10813183	-0.149011	2.26492	-3.51206	0.000961061	0.864296	-1.58042	DCST1;DCST1;DCST1;DCST1;DCST2	chr1	155006310	155006310	Hypo
cg03413835	-0.714174	-4.03139	-3.51205	0.000961099	0.864296	-1.58044	SYNGAP1	chr6	33394537	33394537	Hypo
cg20628433	-0.407709	4.12889	-3.51163	0.000962322	0.864296	-1.58118		chr11	32553868	32553868	Hypo
cg12878844	-0.129818	1.41663	-3.51131	0.000963242	0.864296	-1.58173		chr10	104424333	104424333	Hypo
cg21747842	0.302405	3.28345	3.51077	0.000964805	0.864296	-1.58267		chr5	148160357	148160357	Hyper
cg11658159	0.240599	2.98305	3.51072	0.000964944	0.864296	-1.58275	KDELC2	chr11	108370005	108370005	Hyper
cg06169882	0.286058	3.11661	3.51071	0.000964968	0.864296	-1.58277		chr21	47456886	47456886	Hyper
cg04964141	-0.259576	3.96042	-3.50928	0.000969144	0.864296	-1.58526	TRAPPC9;TRAPPC9	chr8	141126309	141126309	Hypo
cg14274477	-0.109978	0.2689	-3.50901	0.000969918	0.864296	-1.58572	GPT2;GPT2	chr16	46954071	46954071	Hypo
cg06580879	-0.15763	2.23889	-3.50894	0.000970129	0.864296	-1.58585	SPNS2;MYBBP1A;MYBBP1A	chr17	4443121	4443121	Hypo
cg11478717	0.39156	5.19189	3.50883	0.000970432	0.864296	-1.58603	C20orf203	chr20	31219585	31219585	Hyper
cg06558703	-0.213599	4.1746	-3.50836	0.000971816	0.864296	-1.58686		chr6	42523255	42523255	Hypo
cg02078356	0.403554	-7.09233	3.50799	0.000972893	0.864296	-1.5875	TMEM39B	chr1	32538907	32538907	Hyper
cg00016522	0.251038	-2.07495	3.50765	0.000973898	0.864296	-1.58809	MTM1	chrX	149737876	149737876	Hyper
cg04095527	0.361213	2.71773	3.50754	0.00097421	0.864296	-1.58828	DOK6	chr18	67454189	67454189	Hyper
cg03044092	0.570921	3.99856	3.50747	0.000974418	0.864296	-1.5884		chr6	19726185	19726185	Hyper
cg02668843	-0.369557	-3.34893	-3.50706	0.000975606	0.864296	-1.58911	PTRF	chr17	40575479	40575479	Hypo
cg05550591	-0.269617	3.85459	-3.50683	0.00097628	0.864296	-1.58951	GNA14	chr9	80047440	80047440	Hypo
cg01619129	-0.353863	-5.54401	-3.50665	0.000976801	0.864296	-1.58981	PINX1	chr8	10697017	10697017	Hypo
cg03102881	-0.300504	3.11115	-3.50658	0.000977022	0.864296	-1.58995	GCSH;GCSH	chr16	81130802	81130802	Hypo
cg00476900	0.186476	2.61176	3.50635	0.0009777	0.864296	-1.59035		chr20	47659742	47659742	Hyper
cg11964522	-0.188805	1.90259	-3.50615	0.000978286	0.864296	-1.59069	GNAO1	chr16	56388911	56388911	Hypo
cg16668097	-0.255979	1.99324	-3.50557	0.000979999	0.864296	-1.59171	GALNT2;GALNT2	chr1	230253723	230253723	Hypo
cg12359298	-0.193199	0.753937	-3.50528	0.000980849	0.864296	-1.59221	DTD1	chr20	18735103	18735103	Hypo
cg06713955	0.247345	-6.00981	3.50497	0.000981741	0.864296	-1.59273	GTF3C4;GTF3C4;DDX31;DDX31	chr9	135545823	135545823	Hyper
cg12366960	-0.40679	4.29563	-3.50476	0.000982371	0.864296	-1.5931		chr10	23122421	23122421	Hypo
cg20401229	0.269416	3.36987	3.50394	0.000984781	0.864296	-1.59452	LRP1B	chr2	141338950	141338950	Hyper
cg00476814	-0.315751	-4.21749	-3.50309	0.000987303	0.864296	-1.596	ARVCF	chr22	19974536	19974536	Hypo
cg04948649	-0.143655	0.156557	-3.50242	0.000989287	0.864296	-1.59716	LSP1;LSP1;LSP1;LSP1	chr11	1901748	1901748	Hypo
cg13876756	-0.271234	1.74075	-3.50216	0.000990067	0.864296	-1.59762	CPEB4;CPEB4;CPEB4;CPEB4;CPEB4	chr5	173360041	173360041	Hypo
cg06263137	-0.196107	0.0791504	-3.50144	0.000992217	0.864296	-1.59887		chr10	75179395	75179395	Hypo
cg18266458	-0.276895	3.39002	-3.49995	0.000996644	0.864296	-1.60145	MAFF;MAFF;MAFF;MAFF	chr22	38611369	38611369	Hypo
cg21513553	-0.310678	-4.6347	-3.49922	0.000998832	0.864296	-1.60271	COL6A2;COL6A2;COL6A2	chr21	47518637	47518637	Hypo
cg20229189	-0.154802	1.15475	-3.49885	0.000999953	0.864296	-1.60336		chr14	32404642	32404642	Hypo

## Sheet: S6. EWAS 0 week Omnivore vs. Ve
	logFC	AveExpr	t	P.Value	adj.P.Val	B	geneID	chr	start	end	diffMeth
cg08023851	0.613934	-5.89339	5.74615	5.62491e-07	0.487588	2.60575	STIP1	chr11	63953193	63953193	Hyper
cg01678992	-0.414837	-5.21796	-5.40959	1.83974e-06	0.797377	1.96698		chr4	130949931	130949931	Hypo
cg01209126	-0.4089	3.7554	-5.17551	4.15975e-06	0.82469	1.52066	SH3PXD2A	chr10	105499415	105499415	Hypo
cg00191181	-0.376227	4.07901	-5.17234	4.20568e-06	0.82469	1.51461	LRCH1	chr13	47150059	47150059	Hypo
cg09960096	-0.361865	3.49193	-5.1368	4.7569e-06	0.82469	1.44678	HTRA1	chr10	124266112	124266112	Hypo
cg13657083	-0.403857	3.07724	-5.08043	5.78046e-06	0.835118	1.3392	EXD2	chr14	69676294	69676294	Hypo
cg02832515	0.933493	5.51702	4.88909	1.11545e-05	0.970419	0.974255	PRR18	chr6	166722641	166722641	Hyper
cg05142057	0.381408	3.10727	4.8415	1.31217e-05	0.970419	0.883603		chr13	72971591	72971591	Hyper
cg02894224	0.693039	4.29554	4.83413	1.34553e-05	0.970419	0.869573	KCNRG;DLEU2	chr13	50593862	50593862	Hyper
cg05312965	-0.33216	-4.85213	-4.79494	1.53747e-05	0.970419	0.794982	C1orf216	chr1	36184589	36184589	Hypo
cg00832811	0.755853	5.1868	4.77559	1.64189e-05	0.970419	0.758184	MRPL22	chr5	154346390	154346390	Hyper
cg00886996	-0.473541	4.6536	-4.75169	1.78057e-05	0.970419	0.71273	NDUFS3;KBTBD4	chr11	47599133	47599133	Hypo
cg12794314	-0.348393	3.94999	-4.74562	1.8176e-05	0.970419	0.701183	RBM6	chr3	50065778	50065778	Hypo
cg02678648	-0.632746	4.2814	-4.74276	1.83529e-05	0.970419	0.695751	OR51B5	chr11	5390164	5390164	Hypo
cg21699703	-0.282006	3.6997	-4.73566	1.87994e-05	0.970419	0.682262	MBP	chr18	74816246	74816246	Hypo
cg02104618	-0.235974	-3.64744	-4.69866	2.13052e-05	0.970419	0.611989		chr8	142529245	142529245	Hypo
cg22630628	-0.366528	3.75686	-4.69028	2.19166e-05	0.970419	0.596083	CDH23	chr10	73337125	73337125	Hypo
cg02016273	-0.188393	1.99606	-4.65021	2.50875e-05	0.970419	0.520047		chr20	35890273	35890273	Hypo
cg07479861	-0.402468	3.84315	-4.62285	2.75054e-05	0.970419	0.468202		chr2	9784298	9784298	Hypo
cg05323532	-0.244519	2.76529	-4.61125	2.85991e-05	0.970419	0.446215	ZBTB46	chr20	62376708	62376708	Hypo
cg01417432	-0.364251	3.65721	-4.59871	2.98285e-05	0.970419	0.42247		chr10	63913731	63913731	Hypo
cg12184988	-0.317683	4.67488	-4.5969	3.00102e-05	0.970419	0.419042	PITPNB	chr22	28280411	28280411	Hypo
cg12250645	1.12677	3.75171	4.58053	3.17028e-05	0.970419	0.388069	GABRG3	chr15	27597471	27597471	Hyper
cg03994904	-0.317479	3.23845	-4.57786	3.19883e-05	0.970419	0.383005		chr17	70135703	70135703	Hypo
cg01998667	0.357003	2.51336	4.56758	3.31082e-05	0.970419	0.363568		chr2	157888749	157888749	Hyper
cg18737473	-0.335252	3.34014	-4.5658	3.33059e-05	0.970419	0.360205	MCF2L	chr13	113741605	113741605	Hypo
cg25840179	-0.69871	4.6697	-4.54049	3.62474e-05	0.970419	0.312363		chr11	1230144	1230144	Hypo
cg10170707	-0.363444	3.83598	-4.48947	4.29708e-05	0.970419	0.21604		chr18	52405283	52405283	Hypo
cg01757525	0.455445	-6.47379	4.4893	4.29945e-05	0.970419	0.215728	ZNF642	chr1	40943386	40943386	Hyper
cg09618465	0.614934	4.87944	4.48495	4.3622e-05	0.970419	0.207518		chr18	61121749	61121749	Hyper
cg07674535	-0.308249	-5.47199	-4.48062	4.42553e-05	0.970419	0.199348	PPP5C	chr19	46850549	46850549	Hypo
cg12729505	1.21964	6.05664	4.46852	4.60706e-05	0.970419	0.176557	PDSS1	chr10	27006452	27006452	Hyper
cg26319745	1.37931	4.32193	4.46139	4.71755e-05	0.970419	0.163117		chr15	58708203	58708203	Hyper
cg18504906	-0.292606	3.90115	-4.46044	4.73239e-05	0.970419	0.161334	KCTD10	chr12	109902897	109902897	Hypo
cg05031054	-0.254321	-4.4791	-4.4547	4.82348e-05	0.970419	0.15052	TMEM109	chr11	60683137	60683137	Hypo
cg18929085	-0.296101	3.12339	-4.45181	4.87004e-05	0.970419	0.145069	MIR2355;KLF7	chr2	207976249	207976249	Hypo
cg27109238	0.285347	1.48013	4.44214	5.02879e-05	0.970419	0.126864		chr12	97951712	97951712	Hyper
cg11756374	-0.300379	3.28737	-4.43977	5.06842e-05	0.970419	0.122409		chr10	29311592	29311592	Hypo
cg21170794	-0.283836	2.87919	-4.4367	5.12021e-05	0.970419	0.116638	ITGB8	chr7	20416926	20416926	Hypo
cg17320316	-0.165174	1.95937	-4.43458	5.15642e-05	0.970419	0.112638	SEC14L4	chr22	30887619	30887619	Hypo
cg01339753	-0.395929	4.67801	-4.42974	5.23966e-05	0.970419	0.103544	DROSHA	chr5	31408365	31408365	Hypo
cg04023742	-0.376434	3.72103	-4.40937	5.60529e-05	0.970419	0.0652265	ANKLE2	chr12	133303089	133303089	Hypo
cg11349991	-0.341119	4.12441	-4.38804	6.01451e-05	0.970419	0.0251692	TMEM180	chr10	104220531	104220531	Hypo
cg20899584	-0.25362	2.15429	-4.38139	6.14808e-05	0.970419	0.0126768		chr11	33396983	33396983	Hypo
cg20462569	0.648767	5.44851	4.37111	6.36014e-05	0.970419	-0.00661532		chr10	135248056	135248056	Hyper
cg22795487	-0.35315	3.65392	-4.35842	6.63176e-05	0.970419	-0.0304169		chr1	4111653	4111653	Hypo
cg10984962	0.409814	3.87659	4.35103	6.79506e-05	0.970419	-0.0442668	AGAP1	chr2	236462202	236462202	Hyper
cg08766763	-0.308727	3.68841	-4.34686	6.88911e-05	0.970419	-0.0520946	TMEM44	chr3	194337843	194337843	Hypo
cg14025632	0.317914	3.77017	4.34198	7.00053e-05	0.970419	-0.0612321		chr9	132163023	132163023	Hyper
cg11641188	-0.620527	5.16893	-4.33919	7.06507e-05	0.970419	-0.0664589	C5orf63	chr5	126410348	126410348	Hypo
cg09757709	-1.01444	5.9184	-4.33528	7.15642e-05	0.970419	-0.0737776	SNORA32;SNORD6;SNORA25	chr11	93464721	93464721	Hypo
cg07043927	-0.265024	3.12129	-4.33343	7.2002e-05	0.970419	-0.0772526		chr11	71037380	71037380	Hypo
cg26148135	0.687365	-5.39271	4.33193	7.23583e-05	0.970419	-0.0800646	C1orf96	chr1	229479087	229479087	Hyper
cg04508138	0.311157	4.20171	4.32906	7.30433e-05	0.970419	-0.0854338	KCNIP3	chr2	95987289	95987289	Hyper
cg18252731	0.738198	-5.48561	4.31837	7.56525e-05	0.970419	-0.105437	FAM174B	chr15	93198700	93198700	Hyper
cg02687928	0.291929	-4.29295	4.31813	7.57119e-05	0.970419	-0.105884	CELF6	chr15	72612470	72612470	Hyper
cg23973873	0.70588	3.63005	4.31453	7.66119e-05	0.970419	-0.112621	LOC285205	chr3	107601860	107601860	Hyper
cg27326631	-0.711263	6.07947	-4.30664	7.86202e-05	0.970419	-0.127375		chr22	22478397	22478397	Hypo
cg04486383	-0.396128	4.06774	-4.30561	7.88871e-05	0.970419	-0.129308	SPATA13	chr13	24783477	24783477	Hypo
cg24433722	0.327706	-6.15789	4.30447	7.91817e-05	0.970419	-0.131434	ATP2B4	chr1	203596190	203596190	Hyper
cg13196962	0.30639	-6.63007	4.28788	8.36051e-05	0.970419	-0.162443	PEX13;PUS10	chr2	61245411	61245411	Hyper
cg00644351	0.755425	1.64036	4.28774	8.36447e-05	0.970419	-0.162713	RGS10	chr10	121271840	121271840	Hyper
cg04555116	-0.886076	-Inf	-4.28882	8.55237e-05	0.970419	-0.188656	ZNF37A	chr10	38383201	38383201	Hypo
cg04718322	-0.212818	3.30696	-4.25753	9.23301e-05	0.970419	-0.219112	ITGAM	chr16	31335812	31335812	Hypo
cg24338833	-0.228425	-3.54897	-4.2539	9.34306e-05	0.970419	-0.22588		chr8	10592227	10592227	Hypo
cg21787727	-0.222913	-5.62568	-4.25325	9.3628e-05	0.970419	-0.227086	PABPC1L	chr20	43538769	43538769	Hypo
cg08146111	0.325008	3.56882	4.24945	9.47957e-05	0.970419	-0.234167	RNASEH2B	chr13	51544280	51544280	Hyper
cg14255238	-0.607388	5.90555	-4.24839	9.51247e-05	0.970419	-0.236146	ARID5A	chr2	97216131	97216131	Hypo
cg06505263	-0.268923	2.58281	-4.24737	9.54404e-05	0.970419	-0.238039	TLN2	chr15	63004434	63004434	Hypo
cg19694909	-0.247901	3.01626	-4.24657	9.56917e-05	0.970419	-0.239541		chr10	5596527	5596527	Hypo
cg27610218	-0.29867	2.42501	-4.23677	9.87985e-05	0.970419	-0.2578	DUSP16	chr12	12655817	12655817	Hypo
cg14321412	-0.338282	4.05974	-4.2358	9.91109e-05	0.970419	-0.259604	NID2	chr14	52528499	52528499	Hypo
cg00341089	-0.345057	4.65211	-4.23573	9.91344e-05	0.970419	-0.25974	MTMR14	chr3	9690487	9690487	Hypo
cg07534467	0.491729	-6.65405	4.23398	9.97005e-05	0.970419	-0.262994	ZNF16	chr8	146176336	146176336	Hyper
cg22546955	0.413329	3.76032	4.23349	9.98592e-05	0.970419	-0.263903		chr8	92057783	92057783	Hyper
cg19383316	-0.255441	3.27361	-4.23093	0.000100696	0.970419	-0.268676	AGFG2	chr7	100146819	100146819	Hypo
cg14071186	-0.597539	-1.20283	-4.22655	0.000102145	0.970419	-0.276839		chr14	71635288	71635288	Hypo
cg19303435	0.493111	5.05061	4.22421	0.000102923	0.970419	-0.281182		chr13	44989900	44989900	Hyper
cg25506106	-0.678878	-5.64406	-4.22256	0.000103481	0.970419	-0.28427	RPL18AP3;RPL18A	chr19	17970744	17970744	Hypo
cg22447993	-0.612239	-6.59381	-4.21995	0.000104362	0.970419	-0.289119	STIP1	chr11	63953464	63953464	Hypo
cg10206987	0.665469	5.21747	4.21808	0.000105001	0.970419	-0.292608	E2F6	chr2	11603441	11603441	Hyper
cg00121884	0.2425	2.71946	4.21512	0.000106014	0.970419	-0.298103	C20orf29	chr20	3799732	3799732	Hyper
cg08237971	-0.5931	3.66951	-4.21321	0.000106675	0.970419	-0.301658		chr1	27290846	27290846	Hypo
cg25188332	0.388254	-6.27986	4.21142	0.000107299	0.970419	-0.304992	LMBR1L	chr12	49504784	49504784	Hyper
cg02232667	0.949867	4.94832	4.21006	0.000107774	0.970419	-0.30752	FAM71A	chr1	212796439	212796439	Hyper
cg16332365	-0.299532	3.33942	-4.20632	0.000109094	0.970419	-0.314484	CIT	chr12	120125215	120125215	Hypo
cg08945941	-0.306272	3.59832	-4.20597	0.000109217	0.970419	-0.315127	NLRP10	chr11	7986297	7986297	Hypo
cg04609045	0.363552	-5.90796	4.20225	0.000110545	0.970419	-0.322041	RAB1B	chr11	66035544	66035544	Hyper
cg11275620	-0.485014	-5.66501	-4.1995	0.000111537	0.970419	-0.32715	POLR1D;LNX2	chr13	28194854	28194854	Hypo
cg20879468	0.72231	-6.38823	4.19896	0.000111732	0.970419	-0.328153	SEC24A	chr5	133983708	133983708	Hyper
cg17321980	0.606135	3.6028	4.19212	0.000114243	0.970419	-0.340872	CDH7	chr18	63543988	63543988	Hyper
cg21239997	-0.188671	2.6476	-4.18721	0.000116076	0.970419	-0.349981	C2orf84	chr2	24398519	24398519	Hypo
cg13152531	-0.271947	3.09412	-4.18676	0.000116245	0.970419	-0.350817	PWRN1	chr15	24802629	24802629	Hypo
cg13964405	-0.650341	6.34182	-4.18537	0.000116773	0.970419	-0.353408	GMEB1	chr1	29009447	29009447	Hypo
cg20595421	-0.316419	3.43482	-4.17689	0.000120027	0.970419	-0.369144	DLG5	chr10	79626835	79626835	Hypo
cg11389491	0.475185	4.61514	4.1768	0.000120064	0.970419	-0.369319	LPGAT1	chr1	212005455	212005455	Hyper
cg03579942	0.312757	-6.40529	4.17294	0.000121576	0.970419	-0.376489	MRPS16	chr10	75012143	75012143	Hyper
cg05305400	0.338659	-6.67808	4.17	0.00012274	0.970419	-0.381943	FOXRED2	chr22	36903382	36903382	Hyper
cg05243256	-0.419365	5.27735	-4.16739	0.000123779	0.970419	-0.386773		chr22	40111555	40111555	Hypo
cg13309174	-0.434638	4.38544	-4.16509	0.000124704	0.970419	-0.391037	DAK;DDB1	chr11	61102045	61102045	Hypo
cg13983893	-0.405397	-6.64263	-4.16465	0.000124885	0.970419	-0.391868	CDC7;CDC7;CDC7;CDC7	chr1	91966802	91966802	Hypo
cg08192831	-0.219309	1.75197	-4.1635	0.00012535	0.970419	-0.393994	PRIMA1	chr14	94244881	94244881	Hypo
cg00857326	-0.187196	2.57482	-4.15812	0.000127551	0.970419	-0.403968	NRBP2	chr8	144920813	144920813	Hypo
cg18324201	0.90679	4.52473	4.15807	0.000127572	0.970419	-0.404062	CPA6	chr8	68612307	68612307	Hyper
cg03233031	-0.3416	3.10424	-4.15603	0.000128417	0.970419	-0.407843		chr8	11646632	11646632	Hypo
cg24018799	-0.839832	5.46802	-4.15468	0.000128981	0.970419	-0.410357	STC2	chr5	172744616	172744616	Hypo
cg02727674	0.249931	-4.99965	4.15465	0.000128991	0.970419	-0.410401	FGD6;VEZT	chr12	95611371	95611371	Hyper
cg00153856	-0.956148	-4.78965	-4.15258	0.000129858	0.970419	-0.414238		chr1	182584341	182584341	Hypo
cg07737211	0.747297	6.21228	4.15146	0.00013033	0.970419	-0.416319	MAPK9;MAPK9;MAPK9;MAPK9;MAPK9;MAPK9	chr5	179708637	179708637	Hyper
cg17646610	0.553742	4.67023	4.15024	0.000130844	0.970419	-0.418574	LOX	chr5	121401203	121401203	Hyper
cg12094442	-0.340053	4.27824	-4.14817	0.000131725	0.970419	-0.422419	PIK3C2B	chr1	204437165	204437165	Hypo
cg09906747	0.641941	-6.33522	4.14348	0.000133737	0.970419	-0.431104	SON;GART;SON;GART;GART;GART;GART;GART	chr21	34914446	34914446	Hyper
cg24030260	0.611067	6.31843	4.14185	0.000134443	0.970419	-0.434124	TSGA10;TSGA10	chr2	99744231	99744231	Hyper
cg05728612	0.553423	-4.81328	4.14134	0.000134663	0.970419	-0.43506	CNOT10;CNOT10;CNOT10	chr3	32726049	32726049	Hyper
cg25238982	-0.364382	3.96856	-4.14046	0.000135046	0.970419	-0.43669	FARP1;FARP1	chr13	98893089	98893089	Hypo
cg04759767	-0.226524	-4.05449	-4.13764	0.000136283	0.970419	-0.441915		chr13	25320824	25320824	Hypo
cg15625671	-0.372755	-1.95041	-4.13544	0.000137253	0.970419	-0.445981	PPP1R13L;PPP1R13L	chr19	45898849	45898849	Hypo
cg14313646	-0.360704	4.21376	-4.13442	0.000137707	0.970419	-0.447875	CYP19A1;CYP19A1	chr15	51589654	51589654	Hypo
cg14798656	0.571713	-6.0375	4.1326	0.000138518	0.970419	-0.45124	FAHD2B	chr2	97760745	97760745	Hyper
cg04348821	0.450429	4.61868	4.13247	0.000138576	0.970419	-0.451483		chr3	64230532	64230532	Hyper
cg16327740	-0.414694	2.52748	-4.13206	0.000138758	0.970419	-0.452235		chr1	199479620	199479620	Hypo
cg03802272	0.412905	4.21197	4.13033	0.000139537	0.970419	-0.455442	GFM1	chr3	158361750	158361750	Hyper
cg01523845	-0.232243	2.40504	-4.12591	0.00014154	0.970419	-0.463615		chr16	73213977	73213977	Hypo
cg25607814	-0.33734	4.12085	-4.12165	0.0001435	0.970419	-0.471502	MAP1LC3B	chr16	87432551	87432551	Hypo
cg16010827	0.199048	-3.38052	4.11251	0.000147791	0.970419	-0.488406	CAMSAP1L1	chr1	200708413	200708413	Hyper
cg13371954	0.244302	-3.99415	4.11117	0.000148432	0.970419	-0.490886	PRDM14	chr8	70983977	70983977	Hyper
cg02207286	0.746541	4.00132	4.11074	0.000148637	0.970419	-0.491681	DCC	chr18	50277207	50277207	Hyper
cg25404031	-0.326219	4.15096	-4.10912	0.000149411	0.970419	-0.494661	OSGEP	chr14	20915914	20915914	Hypo
cg05200561	-0.321636	3.56937	-4.10493	0.000151444	0.970419	-0.502413	NGEF	chr2	233862263	233862263	Hypo
cg24788860	-0.296263	3.6343	-4.10371	0.000152039	0.970419	-0.504662	AFF1	chr4	87867378	87867378	Hypo
cg12738270	-0.452887	4.48843	-4.10305	0.000152364	0.970419	-0.50589		chr1	158411900	158411900	Hypo
cg06121031	-0.301853	3.46823	-4.09634	0.000155686	0.970419	-0.518265	KDM4B	chr19	5066714	5066714	Hypo
cg17350544	-0.250927	2.39237	-4.09331	0.000157212	0.970419	-0.523865	PARD3B;PARD3B;PARD3B	chr2	206197930	206197930	Hypo
cg03302546	-0.363111	3.27148	-4.09313	0.000157301	0.970419	-0.524191		chr13	111718937	111718937	Hypo
cg16697433	-0.154872	1.90913	-4.09284	0.000157451	0.970419	-0.524735		chr11	134398473	134398473	Hypo
cg17127843	-0.273431	3.31715	-4.0919	0.000157928	0.970419	-0.526471	LOC100507201	chr2	81694323	81694323	Hypo
cg09089020	-0.477973	3.8681	-4.08534	0.000161294	0.970419	-0.53858		chr14	66472735	66472735	Hypo
cg19353623	-0.365332	3.25388	-4.08525	0.000161337	0.970419	-0.538734	GRIK4	chr11	120396572	120396572	Hypo
cg04430996	-0.251967	3.29801	-4.08382	0.00016208	0.970419	-0.541371	SOLH	chr16	591437	591437	Hypo
cg15664596	-0.182005	2.18734	-4.08162	0.000163229	0.970419	-0.545429		chr21	36628887	36628887	Hypo
cg19144954	-0.414562	4.05367	-4.08092	0.000163599	0.970419	-0.546726		chr17	79445382	79445382	Hypo
cg18021756	0.637407	-6.53605	4.07876	0.000164739	0.970419	-0.550714	PPP2R5E;PPP2R5E;PPP2R5E;PPP2R5E	chr14	64010111	64010111	Hyper
cg10351319	0.580902	5.37121	4.07842	0.00016492	0.970419	-0.551345	EIF2AK4;EIF2AK4	chr15	40294971	40294971	Hyper
cg05096938	2.1654	5.19456	4.07374	0.000167416	0.970419	-0.559971		chr4	78624154	78624154	Hyper
cg10088723	0.362408	4.58051	4.0689	0.000170035	0.970419	-0.568885	LINC01501	chr9	93345139	93345139	Hyper
cg25168273	-0.259911	3.25831	-4.06684	0.000171159	0.970419	-0.572671	BCAR1;BCAR1;BCAR1;BCAR1;BCAR1;BCAR1;BCAR1	chr16	75286601	75286601	Hypo
cg16097768	-0.313351	3.96098	-4.06602	0.000171615	0.970419	-0.574199	KIAA0922;KIAA0922	chr4	154517754	154517754	Hypo
cg04181181	0.557806	-6.73664	4.06495	0.000172205	0.970419	-0.57617	MXI1;MXI1;MXI1	chr10	111986029	111986029	Hyper
cg10612915	0.812171	5.23933	4.06405	0.000172701	0.970419	-0.577823	ALDH18A1;ALDH18A1	chr10	97393449	97393449	Hyper
cg23830855	0.725565	-6.71674	4.06032	0.000174778	0.970419	-0.58469	LOC100130987	chr11	67085209	67085209	Hyper
cg22544658	0.518733	3.53	4.05986	0.000175037	0.970419	-0.58554	PTPRM;PTPRM	chr18	8284302	8284302	Hyper
cg02027414	0.191866	1.95902	4.05781	0.00017619	0.970419	-0.589315		chr14	49707400	49707400	Hyper
cg00105400	0.157898	2.18192	4.04654	0.000182664	0.970419	-0.610051	FBXO46	chr19	46216179	46216179	Hyper
cg22545149	-0.238088	2.80313	-4.0463	0.000182808	0.970419	-0.610502		chr16	58412091	58412091	Hypo
cg25142586	-0.414417	4.34138	-4.04425	0.00018401	0.970419	-0.614269		chr1	202792405	202792405	Hypo
cg04473078	0.617869	-5.71957	4.03566	0.000189138	0.970419	-0.630069	ADCY9;ADCY9	chr16	4165886	4165886	Hyper
cg00946942	0.689746	4.7443	4.03497	0.000189554	0.970419	-0.631334	CDKL3;CDKL3	chr5	133703539	133703539	Hyper
cg18576374	0.255394	-5.34818	4.03264	0.000190969	0.970419	-0.635608	RPTOR;RPTOR	chr17	78549371	78549371	Hyper
cg06685950	-0.28831	3.01782	-4.0319	0.000191422	0.970419	-0.636971	KIAA1161	chr9	34375739	34375739	Hypo
cg25569999	-0.278525	3.37773	-4.02886	0.000193293	0.970419	-0.642562	LINC01484	chr5	173146773	173146773	Hypo
cg09575242	-0.352849	4.90942	-4.02828	0.000193651	0.970419	-0.643628	UCHL1	chr4	41260585	41260585	Hypo
cg03026611	-0.436112	-5.2339	-4.02788	0.000193898	0.970419	-0.644359	TGDS;TGDS	chr13	95248457	95248457	Hypo
cg08792057	0.533019	4.16081	4.02656	0.000194713	0.970419	-0.646773	BARX2	chr11	129311404	129311404	Hyper
cg08136110	0.355593	4.31711	4.02654	0.000194731	0.970419	-0.646826	FLI1;FLI1	chr11	128626808	128626808	Hyper
cg09639715	-0.325192	4.10028	-4.02653	0.000194737	0.970419	-0.646844	GFAP;GFAP	chr17	42994008	42994008	Hypo
cg08858923	0.525676	4.03506	4.02622	0.000194927	0.970419	-0.647404		chr3	81304819	81304819	Hyper
cg18877137	0.547015	5.07738	4.02489	0.000195759	0.970419	-0.649854		chr18	71510857	71510857	Hyper
cg26081613	-0.254496	-3.42874	-4.02329	0.000196759	0.970419	-0.652783	PCNX	chr14	71375319	71375319	Hypo
cg14963132	0.384482	-6.19685	4.02193	0.000197617	0.970419	-0.655287		chr7	98910736	98910736	Hyper
cg09313053	-0.589442	-4.77335	-4.02102	0.000198194	0.970419	-0.656961	ZNF880	chr19	52873125	52873125	Hypo
cg12333556	-0.497684	4.9907	-4.01999	0.000198842	0.970419	-0.65884	PACS1	chr11	66007626	66007626	Hypo
cg11196034	-0.237684	3.41307	-4.01993	0.000198883	0.970419	-0.658957		chr15	76053406	76053406	Hypo
cg21346430	0.611005	5.24007	4.01989	0.000198908	0.970419	-0.659029		chr1	42805103	42805103	Hyper
cg01631325	-0.325499	-4.98227	-4.01911	0.000199405	0.970419	-0.660465	ZCCHC2	chr18	60191404	60191404	Hypo
cg08159252	0.522423	3.92765	4.01356	0.000202966	0.970419	-0.670648	SSH1;SSH1;SSH1;SSH1;SSH1;SSH1	chr12	109198956	109198956	Hyper
cg04856689	-0.613814	-5.29167	-4.01323	0.000203183	0.970419	-0.671261	CRHR1;CRHR1;CRHR1;CRHR1	chr17	43862032	43862032	Hypo
cg23666517	0.568315	3.82455	4.01125	0.000204466	0.970419	-0.674881	ANKRD11;ANKRD11;ANKRD11;ANKRD11	chr16	89431242	89431242	Hyper
cg21551087	0.830702	5.37343	4.00666	0.000207484	0.970419	-0.683312	MRPL19	chr2	75881537	75881537	Hyper
cg24232594	-0.516389	4.42828	-4.00369	0.000209456	0.970419	-0.688755	LOC101928273	chr2	138668592	138668592	Hypo
cg12643109	-0.41261	4.51722	-4.00369	0.000209457	0.970419	-0.688758	DDRGK1;DDRGK1	chr20	3172396	3172396	Hypo
cg20732478	0.571026	-5.71643	4.00257	0.000210204	0.970419	-0.690807	HOXD8	chr2	176993643	176993643	Hyper
cg19963484	-0.365954	3.49117	-4.00156	0.000210881	0.970419	-0.692655	UGP2;UGP2	chr2	64083028	64083028	Hypo
cg01125076	-0.530673	-5.33362	-4.00029	0.00021174	0.970419	-0.694994	VPS26A;VPS26A;VPS26A;VPS26A	chr10	70883951	70883951	Hypo
cg09093418	0.299879	3.66573	3.99982	0.000212057	0.970419	-0.695856		chr8	104409700	104409700	Hyper
cg25661781	0.586512	-5.88649	3.99952	0.000212261	0.970419	-0.69641	WIPI1	chr17	66454311	66454311	Hyper
cg05968258	0.868823	5.87883	3.9983	0.000213085	0.970419	-0.698639	CUGBP2;CUGBP2;CUGBP2;CUGBP2	chr10	11357664	11357664	Hyper
cg26865478	-0.200129	2.91285	-3.99385	0.000216124	0.970419	-0.70679	AURKAIP1	chr1	1312144	1312144	Hypo
cg02681163	-0.406358	3.92777	-3.99359	0.000216307	0.970419	-0.707275		chr8	25501771	25501771	Hypo
cg15549926	0.37395	-5.90759	3.99345	0.000216402	0.970419	-0.70753	NUPL2	chr7	23221200	23221200	Hyper
cg00232805	-0.169152	-4.67082	-3.99311	0.000216637	0.970419	-0.708153	ANKRD36	chr2	97779565	97779565	Hypo
cg07387052	0.876233	4.78495	3.99272	0.000216902	0.970419	-0.708857	GTF2A1;GTF2A1;GTF2A1	chr14	81644214	81644214	Hyper
cg21717353	0.417502	1.7828	3.99196	0.000217431	0.970419	-0.710258		chr7	64803315	64803315	Hyper
cg13090741	0.422694	5.47088	3.98908	0.000219429	0.970419	-0.715523		chr3	151866110	151866110	Hyper
cg09246754	0.772091	-6.54209	3.98906	0.000219444	0.970419	-0.715562	P4HA1;P4HA1;P4HA1;P4HA1	chr10	74855561	74855561	Hyper
cg27255378	0.444259	-6.97761	3.98901	0.000219481	0.970419	-0.71566	NUDT5;NUDT5;CDC123;CDC123	chr10	12238073	12238073	Hyper
cg13715209	0.240386	-3.94051	3.98517	0.000222176	0.970419	-0.722684	MRPS35	chr12	27864005	27864005	Hyper
cg13428453	0.555855	5.23439	3.98433	0.000222774	0.970419	-0.724231	PPIE;PPIE;PPIE;PPIE;PPIE	chr1	40207880	40207880	Hyper
cg16838749	-0.28858	3.31903	-3.98186	0.00022453	0.970419	-0.728752		chr2	241263067	241263067	Hypo
cg25035908	-0.562886	-6.03664	-3.97842	0.000227001	0.970419	-0.735054	DENND2C	chr1	115212901	115212901	Hypo
cg21821887	0.880937	4.92492	3.97741	0.000227728	0.970419	-0.736894	LRRC39;LRRC39;LRRC39;LRRC39	chr1	100643882	100643882	Hyper
cg07593582	0.595184	1.86975	3.97513	0.000229387	0.970419	-0.741074	SERTAD4	chr1	210413279	210413279	Hyper
cg20779070	-0.299317	4.48935	-3.9724	0.00023138	0.970419	-0.746055	DAB2IP	chr9	124490717	124490717	Hypo
cg16118028	0.221491	2.01283	3.97	0.000233155	0.970419	-0.750455	RFX2;RFX2	chr19	6066473	6066473	Hyper
cg24765649	0.291733	3.65557	3.9649	0.000236956	0.970419	-0.759769	FLJ10357	chr14	21550228	21550228	Hyper
cg26802263	-0.317778	-4.99885	-3.96297	0.000238413	0.970419	-0.763299	HLCS;HLCS;HLCS	chr21	38339604	38339604	Hypo
cg13418631	0.206644	2.47906	3.96106	0.000239866	0.970419	-0.7668	KRT35	chr17	39636904	39636904	Hyper
cg24999735	0.646642	4.88043	3.95535	0.00024425	0.970419	-0.777233	TBC1D22A;TBC1D22A;TBC1D22A;TBC1D22A;TBC1D22A	chr22	47175027	47175027	Hyper
cg03623565	-0.50831	-5.91625	-3.95509	0.000244446	0.970419	-0.777695	ZRSR2	chrX	15808502	15808502	Hypo
cg10879958	0.874638	5.35967	3.95205	0.000246815	0.970419	-0.783252	RAD17;RAD17;RAD17;RAD17;RAD17;RAD17;RAD17;RAD17	chr5	68708084	68708084	Hyper
cg00692047	-0.452359	4.92979	-3.95108	0.000247577	0.970419	-0.785026	IKZF4	chr12	56413935	56413935	Hypo
cg03057995	0.81638	5.03728	3.94889	0.000249298	0.970419	-0.789018	C8orf34	chr8	69536674	69536674	Hyper
cg17066171	0.528676	4.43322	3.9468	0.00025096	0.970419	-0.792846	ATM;ATM	chr11	108210698	108210698	Hyper
cg19704009	0.341375	3.05319	3.94536	0.000252101	0.970419	-0.795461		chr3	87553461	87553461	Hyper
cg16271227	0.326739	3.37763	3.94519	0.000252243	0.970419	-0.795785		chr20	32498636	32498636	Hyper
cg27468302	1.2731	4.31871	3.94506	0.000252342	0.970419	-0.796011	PIBF1	chr13	73458477	73458477	Hyper
cg13623135	-0.202073	-4.16325	-3.94447	0.000252816	0.970419	-0.797094	FOXH1	chr8	145700499	145700499	Hypo
cg16686008	0.385406	4.23436	3.94437	0.000252899	0.970419	-0.797283		chr20	33696689	33696689	Hyper
cg15920750	-0.384099	4.4578	-3.94205	0.000254762	0.970419	-0.801511		chr7	162457	162457	Hypo
cg25889427	0.246128	2.94921	3.94122	0.00025543	0.970419	-0.803021	CCDC92	chr12	124428253	124428253	Hyper
cg08450560	0.53386	3.54007	3.94054	0.000255983	0.970419	-0.804267	OR5B3	chr11	58172094	58172094	Hyper
cg15598154	-0.302234	-4.5459	-3.93863	0.000257537	0.970419	-0.807756	DDIT4L;LOC101929353	chr4	101111813	101111813	Hypo
cg26978822	0.359375	3.34309	3.93479	0.000260686	0.970419	-0.814758	MT3	chr16	56622779	56622779	Hyper
cg11939696	0.522565	5.14075	3.93417	0.000261191	0.970419	-0.815874		chr8	129850051	129850051	Hyper
cg01126080	-0.313051	3.42306	-3.93341	0.000261821	0.970419	-0.817263	SORBS2	chr4	186847298	186847298	Hypo
cg24219308	-0.296568	-4.45266	-3.93108	0.00026376	0.970419	-0.821517	MSI2;MSI2	chr17	55333188	55333188	Hypo
cg02962002	0.532663	4.61403	3.93051	0.000264239	0.970419	-0.822563	DRAXIN	chr1	11760546	11760546	Hyper
cg02271851	0.348153	2.93337	3.9301	0.000264576	0.970419	-0.823297		chr8	49294087	49294087	Hyper
cg07982740	-0.290397	3.9033	-3.92915	0.000265378	0.970419	-0.825041	WFDC3	chr20	44410114	44410114	Hypo
cg03447401	1.05996	4.64781	3.92776	0.000266545	0.970419	-0.827571	FBXO16;FBXO16	chr8	28304752	28304752	Hyper
cg07675757	-0.353725	2.77152	-3.92768	0.000266614	0.970419	-0.82772		chr11	119978001	119978001	Hypo
cg01790274	-0.33656	3.92853	-3.9269	0.000267267	0.970419	-0.829131	SURF4	chr9	136241020	136241020	Hypo
cg07450381	0.586593	4.0257	3.92176	0.000271644	0.970419	-0.838494	CSTF2;CSTF2;CSTF2	chrX	100079140	100079140	Hyper
cg25415798	0.4609	4.03602	3.92167	0.000271725	0.970419	-0.838667	GBA3;GBA3;GBA3;GBA3	chr4	22693674	22693674	Hyper
cg16821977	0.410759	4.94774	3.92157	0.000271812	0.970419	-0.838852	PBX1;PBX1;PBX1	chr1	164568044	164568044	Hyper
cg11811212	0.324796	-4.87921	3.92024	0.000272951	0.970419	-0.841262		chr2	173100242	173100242	Hyper
cg19495043	-0.442564	-5.48247	-3.92018	0.000273007	0.970419	-0.84138	PIGW;MYO19;MYO19;MYO19	chr17	34891455	34891455	Hypo
cg01432620	0.355893	-4.73911	3.91608	0.000276566	0.970419	-0.84885	ZIC2	chr13	100636183	100636183	Hyper
cg09391383	-0.598206	-6.36815	-3.91606	0.000276577	0.970419	-0.848872	FAM21C;FAM21C;FAM21C	chr10	46222480	46222480	Hypo
cg26168881	0.283817	-4.973	3.91555	0.000277027	0.970419	-0.849809	ASAP2;ASAP2	chr2	9451170	9451170	Hyper
cg23555138	0.98733	4.38301	3.91544	0.000277123	0.970419	-0.850009	OSBPL8;OSBPL8	chr12	76815107	76815107	Hyper
cg00297737	0.259042	-4.13789	3.9139	0.000278473	0.970419	-0.852812	MTERFD1;MTERFD1;PTDSS1	chr8	97273749	97273749	Hyper
cg16959627	-0.336431	4.38239	-3.9135	0.000278822	0.970419	-0.853533		chr2	42146051	42146051	Hypo
cg07608496	0.430366	-6.47563	3.913	0.000279268	0.970419	-0.854455	MCM3APAS;LSS;LSS;LSS;LSS	chr21	47649218	47649218	Hyper
cg27201203	0.427354	4.82789	3.9101	0.000281837	0.970419	-0.859736	LINC00535	chr8	94566578	94566578	Hyper
cg24228161	-0.224202	2.88502	-3.91008	0.000281851	0.970419	-0.859765	PLEKHM1P	chr17	62784161	62784161	Hypo
cg22555392	-0.67362	-6.5257	-3.90874	0.000283045	0.970419	-0.862204	CISH;CISH	chr3	50649683	50649683	Hypo
cg14928882	0.294743	-5.90665	3.90789	0.000283809	0.970419	-0.863758	R3HDM1;ZRANB3	chr2	136288382	136288382	Hyper
cg18852045	0.651148	4.73356	3.90783	0.000283857	0.970419	-0.863856		chr12	44223041	44223041	Hyper
cg05892817	0.545579	5.09344	3.90612	0.000285395	0.970419	-0.866972	EBF3	chr10	131638672	131638672	Hyper
cg08376864	0.301064	-5.51078	3.90612	0.000285397	0.970419	-0.866976	MGC2889;HRASLS	chr3	192958726	192958726	Hyper
cg22539301	-0.306285	3.23819	-3.90591	0.000285584	0.970419	-0.867353	LOC339975	chr4	188290547	188290547	Hypo
cg07417094	0.710297	3.18818	3.9056	0.000285862	0.970419	-0.867916	TMEM168;TMEM168;TMEM168	chr7	112419901	112419901	Hyper
cg07031916	-1.15486	-7.3072	-3.90358	0.000287686	0.970419	-0.871583	C1orf58;AIDA;C1orf58	chr1	222886071	222886071	Hypo
cg09030672	-0.260612	-4.7908	-3.90247	0.000288697	0.970419	-0.873608	HSF4;HSF4;FBXL8	chr16	67197150	67197150	Hypo
cg09270544	0.769929	4.25801	3.902	0.000289126	0.970419	-0.874464	LPP;LPP;LPP	chr3	187930796	187930796	Hyper
cg07373957	0.751743	5.29284	3.90181	0.0002893	0.970419	-0.87481		chr1	68148896	68148896	Hyper
cg21069922	0.371143	-6.12564	3.90175	0.00028935	0.970419	-0.87491	ERAL1	chr17	27182342	27182342	Hyper
cg01786082	-0.426115	4.96449	-3.90112	0.000289931	0.970419	-0.876068	EIF4G3;EIF4G3;EIF4G3;EIF4G3	chr1	21390797	21390797	Hypo
cg15266651	-0.389928	-5.92554	-3.90038	0.000290601	0.970419	-0.8774		chr10	74397336	74397336	Hypo
cg18514650	0.58048	3.64314	3.8991	0.000291782	0.970419	-0.879738		chr5	22893459	22893459	Hyper
cg10163945	0.338612	-6.39776	3.89866	0.000292188	0.970419	-0.880541	COMMD10	chr5	115421152	115421152	Hyper
cg05169454	-0.245638	3.23689	-3.89691	0.000293797	0.971243	-0.883708	ATL2;ATL2;ATL2	chr2	38602911	38602911	Hypo
cg06315347	-0.199248	2.08671	-3.895	0.00029557	0.971243	-0.887179		chr1	227696691	227696691	Hypo
cg03137566	-0.320645	3.71243	-3.89396	0.000296545	0.971243	-0.88908	TRAPPC9;TRAPPC9	chr8	141114391	141114391	Hypo
cg21007931	-0.295938	3.77745	-3.8927	0.000297727	0.971243	-0.891375	GSG1L	chr16	28045979	28045979	Hypo
cg13179880	-0.597791	-5.90241	-3.89236	0.000298039	0.971243	-0.891978	AKR1A1;AKR1A1	chr1	46016123	46016123	Hypo
cg26384310	-0.614776	-Inf	-3.89658	0.000299782	0.973266	-0.958084		chr12	50360945	50360945	Hypo
cg03851043	-0.279193	3.6313	-3.88752	0.00030262	0.978417	-0.900779	LINC01386	chr5	72757784	72757784	Hypo
cg18301717	-0.255307	3.93052	-3.88646	0.000303626	0.978417	-0.902695		chr2	20688014	20688014	Hypo
cg11308921	-0.419128	4.19748	-3.88323	0.000306727	0.984749	-0.908559	GAK	chr4	867560	867560	Hypo
cg01754534	0.593307	4.94107	3.88142	0.000308485	0.986201	-0.911856		chr2	1584124	1584124	Hyper
cg05515143	0.615223	4.01641	3.87959	0.000310267	0.986201	-0.915181	EDAR	chr2	109556404	109556404	Hyper
cg00088880	0.55922	4.25218	3.87915	0.000310689	0.986201	-0.915965	TES	chr7	115849793	115849793	Hyper
cg00569747	1.18613	4.8775	3.87304	0.000316717	0.986201	-0.927056	ABI3BP	chr3	100713572	100713572	Hyper
cg18362509	-0.380305	-5.06315	-3.87226	0.000317499	0.986201	-0.928478		chr14	101925705	101925705	Hypo
cg03234743	0.42949	3.65121	3.87115	0.000318602	0.986201	-0.93048		chr10	45084529	45084529	Hyper
cg22648337	-0.276362	3.853	-3.87064	0.000319118	0.986201	-0.931416	ZMYND19	chr9	140477113	140477113	Hypo
cg14837980	0.606609	4.01121	3.86876	0.000321003	0.986201	-0.934814	TTLL8	chr22	50493129	50493129	Hyper
cg21144872	0.974879	4.03249	3.86787	0.000321899	0.986201	-0.936424		chr2	123822770	123822770	Hyper
cg18430285	0.604149	5.78188	3.86754	0.000322236	0.986201	-0.937027	MX1;MX1;MX1;MX1;MX1;MX1	chr21	42802524	42802524	Hyper
cg08040768	0.328889	-5.5242	3.86724	0.000322543	0.986201	-0.937578	LOC440028;SBF2-AS1	chr11	9779687	9779687	Hyper
cg08048687	-0.155924	2.52226	-3.86636	0.000323433	0.986201	-0.939168		chr2	111996799	111996799	Hypo
cg23844623	0.509038	-6.67196	3.86462	0.00032521	0.986201	-0.942331	MADD;MADD;MADD;MADD;MADD;MADD;MADD;MADD;MADD;MADD	chr11	47290730	47290730	Hyper
cg22374940	-0.253573	-2.39638	-3.86461	0.000325212	0.986201	-0.942336		chr1	26551782	26551782	Hypo
cg18991240	0.239895	-4.74858	3.86129	0.000328625	0.986201	-0.948362	NAGK	chr2	71298920	71298920	Hyper
cg01243068	-0.169026	1.90199	-3.85649	0.000333607	0.986201	-0.95705	CYP3A5;CYP3A5;CYP3A5;CYP3A5;CYP3A5	chr7	99274390	99274390	Hypo
cg13922800	0.308846	2.88702	3.85577	0.000334367	0.986201	-0.958364	LOC100129066	chr9	92310441	92310441	Hyper
cg06882037	-0.304191	3.81605	-3.85544	0.000334707	0.986201	-0.95895		chr16	88166706	88166706	Hypo
cg04006913	0.362145	-5.0088	3.85482	0.000335357	0.986201	-0.96007	RAB23;RAB23;RAB23	chr6	57087066	57087066	Hyper
cg11964461	-0.182058	2.71131	-3.85455	0.000335644	0.986201	-0.960565	RASGEF1C	chr5	179606623	179606623	Hypo
cg12936469	-0.461078	3.32737	-3.85452	0.000335678	0.986201	-0.960623	C6orf59;AGPAT4	chr6	161583516	161583516	Hypo
cg27227177	-0.228361	3.12375	-3.85406	0.000336162	0.986201	-0.961455	SLC9A2	chr2	103254000	103254000	Hypo
cg00345372	0.426663	4.51553	3.85287	0.000337415	0.986201	-0.963604		chr3	112404450	112404450	Hyper
cg06504820	-0.311697	2.69013	-3.85238	0.000337934	0.986201	-0.964492	DLK1	chr14	101192273	101192273	Hypo
cg09778948	0.238439	3.32097	3.85212	0.000338209	0.986201	-0.964962	ZC3H7A	chr16	11888156	11888156	Hyper
cg04872557	0.523161	-5.78569	3.85092	0.000339482	0.986201	-0.96713	ACADM;ACADM	chr1	76190008	76190008	Hyper
cg14275147	-0.290682	3.98688	-3.8487	0.00034186	0.986201	-0.971162	UPB1;ADORA2A-AS1;ADORA2A-AS1	chr22	24890045	24890045	Hypo
cg13714014	0.44259	3.94118	3.8486	0.000341959	0.986201	-0.97133		chr1	192430814	192430814	Hyper
cg17562277	0.752146	4.3712	3.84847	0.000342108	0.986201	-0.971581	RIMS2;RIMS2;RIMS2	chr8	104857733	104857733	Hyper
cg23815330	-0.344853	4.20846	-3.84813	0.000342469	0.986201	-0.97219	SGPP2	chr2	223413982	223413982	Hypo
cg20421115	0.43665	4.3177	3.84369	0.000347265	0.986201	-0.980221	EXOC6;EXOC6	chr10	94667861	94667861	Hyper
cg03491087	0.213425	1.4099	3.84241	0.000348655	0.986201	-0.982528	LTBP2	chr14	75073928	75073928	Hyper
cg26190994	-0.752358	5.17769	-3.84162	0.00034952	0.986201	-0.98396	BPTF;BPTF	chr17	65878848	65878848	Hypo
cg02938774	0.982886	4.76198	3.84096	0.000350246	0.986201	-0.985159	LIN54;LIN54;LIN54;LIN54;LIN54;LIN54;LIN54	chr4	83869292	83869292	Hyper
cg03853328	-0.219002	3.02287	-3.84054	0.000350707	0.986201	-0.985917	WDR8	chr1	3550260	3550260	Hypo
cg00264129	-0.26716	3.18219	-3.84044	0.000350812	0.986201	-0.986091	HBEGF	chr5	139725093	139725093	Hypo
cg00532678	0.587199	3.83049	3.83926	0.000352111	0.986201	-0.988226	RNF122	chr8	33405408	33405408	Hyper
cg20571967	0.253395	1.23429	3.83885	0.000352569	0.986201	-0.988976	ASCC1	chr10	73856465	73856465	Hyper
cg08538771	0.23873	1.80629	3.83811	0.000353387	0.986201	-0.990316	SLC17A5	chr6	74355014	74355014	Hyper
cg19321904	-0.256891	3.37899	-3.83782	0.000353706	0.986201	-0.990836	COMMD1	chr2	62362845	62362845	Hypo
cg12113075	0.240721	-5.687	3.83771	0.000353825	0.986201	-0.991032	WDFY2;WDFY2	chr13	52158706	52158706	Hyper
cg02234377	0.366672	4.59418	3.83481	0.000357052	0.992005	-0.996276	TNFRSF10A	chr8	23066941	23066941	Hyper
cg15064214	-0.198609	2.77631	-3.83233	0.000359833	0.996538	-1.00076	LINC01363	chr1	167149134	167149134	Hypo
cg04227789	0.516191	-6.6281	3.83007	0.000362385	0.999458	-1.00484	PAM;PAM;PAM;PAM	chr5	102201490	102201490	Hyper
cg03126054	0.596663	5.62729	3.82763	0.000365167	0.999458	-1.00926	CPNE1;CPNE1;CPNE1;CPNE1;CPNE1;CPNE1;CPNE1	chr20	34235582	34235582	Hyper
cg14326607	-0.333315	-6.15729	-3.8271	0.000365764	0.999458	-1.0102	SPTLC1;SPTLC1	chr9	94877344	94877344	Hypo
cg08063111	0.320196	2.74951	3.82615	0.000366859	0.999458	-1.01193	APOB	chr2	21255279	21255279	Hyper
cg02110656	-0.463459	4.27009	-3.82609	0.000366923	0.999458	-1.01203	TAOK3	chr12	118653026	118653026	Hypo
cg15033526	0.759603	4.25166	3.82532	0.000367806	0.999458	-1.01342	LRRTM3;LRRTM3;CTNNA3;CTNNA3	chr10	68811804	68811804	Hyper
cg03641402	1.09906	4.18871	3.82425	0.000369039	0.999675	-1.01535	DOK5;DOK5	chr20	53212718	53212718	Hyper
cg04722059	0.209282	1.84838	3.82254	0.000371017	0.999999	-1.01844		chr22	48605297	48605297	Hyper
cg15079652	0.29753	3.85844	3.82105	0.000372745	0.999999	-1.02113	LGALS13	chr19	40094911	40094911	Hyper
cg09394516	0.326888	4.87214	3.81912	0.000375006	0.999999	-1.02462	FAM118A;FAM118A	chr22	45725485	45725485	Hyper
cg05073845	-0.443357	-5.47578	-3.81773	0.000376639	0.999999	-1.02713	FOXO1;FOXO1	chr13	41240516	41240516	Hypo
cg00663000	0.579685	4.34608	3.81692	0.000377592	0.999999	-1.02859	FLAD1;FLAD1	chr1	154959074	154959074	Hyper
cg08004919	0.427173	-Inf	3.81676	0.00038461	0.999999	-1.06481	ANKRD52	chr12	56652272	56652272	Hyper
cg19279432	0.369395	-5.13014	3.81003	0.000385798	0.999999	-1.04102	SNORD15A;RPS3	chr11	75110505	75110505	Hyper
cg23976464	0.222783	-5.03983	3.80996	0.000385879	0.999999	-1.04114	ACCN1	chr17	32483950	32483950	Hyper
cg22509384	-0.262036	4.02022	-3.80955	0.000386374	0.999999	-1.04188	CACNA1G;CACNA1G;CACNA1G;CACNA1G;CACNA1G;CACNA1G;CACNA1G;CACNA1G;CACNA1G;CACNA1G;CACNA1G;CACNA1G;CACNA1G;CACNA1G;CACNA1G	chr17	48672455	48672455	Hypo
cg13750379	-0.394703	3.82083	-3.80942	0.000386528	0.999999	-1.04211		chr3	116615227	116615227	Hypo
cg15812687	-0.289073	2.1598	-3.80926	0.000386729	0.999999	-1.04241		chr2	67567023	67567023	Hypo
cg03742132	-0.305515	3.83776	-3.80588	0.000390819	0.999999	-1.04849	LIN7A;MIR617	chr12	81227142	81227142	Hypo
cg25379762	-0.170546	2.48422	-3.80562	0.000391142	0.999999	-1.04897	GAS7	chr17	10098365	10098365	Hypo
cg27547043	-0.347638	-5.01871	-3.80368	0.000393517	0.999999	-1.05247	STRADB;TRAK2;TRAK2	chr2	202316262	202316262	Hypo
cg06876695	0.418148	5.13391	3.80307	0.000394263	0.999999	-1.05356	CREM;CREM;CREM;CREM;CREM;CREM;CREM;CREM;CREM;CREM;CREM	chr10	35436980	35436980	Hyper
cg22231909	0.940595	3.70144	3.80075	0.000397118	0.999999	-1.05774	ARHGAP24	chr4	86582384	86582384	Hyper
cg11218974	0.306014	-6.64518	3.79913	0.000399128	0.999999	-1.06065	ROBLD3;UBQLN4;ROBLD3	chr1	156023978	156023978	Hyper
cg14044905	-0.23903	-4.80138	-3.79694	0.000401863	0.999999	-1.0646	C9orf169	chr9	140118274	140118274	Hypo
cg16107740	0.580639	-7.00307	3.79337	0.000406353	0.999999	-1.07103	BLCAP;BLCAP;BLCAP;BLCAP	chr20	36156622	36156622	Hyper
cg25146597	-0.736438	-5.49302	-3.79204	0.000408049	0.999999	-1.07343	FBXL8;HSF4;HSF4;HSF4;HSF4	chr16	67197439	67197439	Hypo
cg26911630	-0.369757	4.26741	-3.79142	0.000408836	0.999999	-1.07455	TBCD	chr17	80899158	80899158	Hypo
cg19160030	-0.272341	3.05337	-3.79131	0.000408973	0.999999	-1.07474	TMCO4	chr1	20098656	20098656	Hypo
cg15030392	0.817114	5.30894	3.79119	0.000409128	0.999999	-1.07496	DSCAM;DSCAM;DSCAM	chr21	41627176	41627176	Hyper
cg03330979	-0.2441	-1.44307	-3.78995	0.000410703	0.999999	-1.07718	EPC2	chr2	149539833	149539833	Hypo
cg12226430	-0.566909	-5.49373	-3.789	0.000411923	0.999999	-1.0789	MED31;C17orf100;MED31	chr17	6554869	6554869	Hypo
cg22350856	-0.437931	-5.72487	-3.78758	0.000413745	0.999999	-1.08145	DPY19L3;LOC400684;DPY19L3	chr19	32896619	32896619	Hypo
cg02881111	0.353569	-6.64889	3.78747	0.000413896	0.999999	-1.08166	ALG5;ALG5;EXOSC8;EXOSC8	chr13	37574774	37574774	Hyper
cg22154819	-0.339533	4.54656	-3.78652	0.000415122	0.999999	-1.08337	PREX1	chr20	47325600	47325600	Hypo
cg13167353	0.257135	3.35474	3.78595	0.000415847	0.999999	-1.08438		chr11	528306	528306	Hyper
cg14451286	-0.215182	2.90529	-3.78553	0.000416398	0.999999	-1.08515	BBS1	chr11	66281916	66281916	Hypo
cg08880524	-0.20046	3.74758	-3.78531	0.000416683	0.999999	-1.08554		chr13	114060128	114060128	Hypo
cg24353272	0.408419	4.47204	3.78359	0.000418914	0.999999	-1.08863	RRP15	chr1	218510204	218510204	Hyper
cg15918701	-0.519332	-5.70958	-3.77745	0.000426984	0.999999	-1.09966	PLA2G12A;PLA2G12A	chr4	110650974	110650974	Hypo
cg09832218	-0.207196	-5.02615	-3.77731	0.000427171	0.999999	-1.09992	CS	chr12	56694334	56694334	Hypo
cg04035389	-0.7054	-Inf	-3.78219	0.000428139	0.999999	-1.11238	SPTLC1;SPTLC1;SPTLC1;SPTLC1;SPTLC1;SPTLC1	chr9	94877690	94877690	Hypo
cg18004545	-0.214478	3.1529	-3.77583	0.000429151	0.999999	-1.10259	CUX1;CUX1;CUX1	chr7	101662182	101662182	Hypo
cg19292908	-0.425481	3.84416	-3.77554	0.000429527	0.999999	-1.1031	PRAME;PRAME;PRAME;PRAME;PRAME;PRAME;PRAME;PRAME;PRAME;PRAME;PRAME;PRAME	chr22	22900159	22900159	Hypo
cg06668300	0.349661	-5.04013	3.77473	0.000430615	0.999999	-1.10456	MAL;MAL;MAL;MAL	chr2	95691755	95691755	Hyper
cg03275396	-0.502367	4.90737	-3.77074	0.000435981	0.999999	-1.11173	PLCXD2;PHLDB2;PLCXD2	chr3	111451616	111451616	Hypo
cg05360806	0.383244	4.04978	3.76908	0.000438243	0.999999	-1.11472	OR9Q1	chr11	57945730	57945730	Hyper
cg03773959	-0.306082	4.36219	-3.76896	0.0004384	0.999999	-1.11493	SRPK1;SRPK1	chr6	35863565	35863565	Hypo
cg12464671	0.478929	2.70192	3.7687	0.000438749	0.999999	-1.11539	PDLIM1	chr10	97013280	97013280	Hyper
cg15579926	-0.750338	1.94073	-3.76868	0.000438777	0.999999	-1.11542	LOC200726	chr2	207511246	207511246	Hypo
cg17697247	1.65197	4.48271	3.76726	0.000440715	0.999999	-1.11797		chr2	176761819	176761819	Hyper
cg27664120	-0.316164	3.62028	-3.76712	0.00044091	0.999999	-1.11823		chr7	98904272	98904272	Hypo
cg21615171	-0.276134	3.50978	-3.76571	0.000442845	0.999999	-1.12076	SLC22A13	chr3	38307564	38307564	Hypo
cg22400073	0.603767	5.20344	3.76535	0.000443346	0.999999	-1.12142		chr12	97373880	97373880	Hyper
cg25639195	-0.704241	-4.62982	-3.76375	0.000445549	0.999999	-1.12428	MAP3K8;MAP3K8	chr10	30726899	30726899	Hypo
cg22259678	0.578014	-6.44322	3.76186	0.000448165	0.999999	-1.12767		chr11	125744593	125744593	Hyper
cg15562860	-0.540899	4.69269	-3.76142	0.000448787	0.999999	-1.12847	EPB41L2;EPB41L2;EPB41L2;EPB41L2;EPB41L2	chr6	131322683	131322683	Hypo
cg02272334	-0.581086	4.99845	-3.76139	0.000448825	0.999999	-1.12852	GRHL1	chr2	10114151	10114151	Hypo
cg19860173	0.230668	1.81097	3.75991	0.000450893	0.999999	-1.13118		chr8	144040993	144040993	Hyper
cg16721101	0.457431	-5.66638	3.75921	0.00045187	0.999999	-1.13243	ENTPD6;ENTPD6	chr20	25176146	25176146	Hyper
cg15929089	-0.254945	-4.93201	-3.75636	0.000455881	0.999999	-1.13755	DNAJC27-AS1;DNAJC27;DNAJC27	chr2	25194638	25194638	Hypo
cg16614135	0.5361	5.52612	3.75626	0.000456023	0.999999	-1.13773	FBXW11;FBXW11;FBXW11	chr5	171304405	171304405	Hyper
cg24757181	-0.299262	3.52424	-3.75562	0.000456927	0.999999	-1.13887		chr10	30094035	30094035	Hypo
cg09292720	-0.660199	4.48909	-3.75519	0.000457538	0.999999	-1.13965	KBTBD12	chr3	127642820	127642820	Hypo
cg22976361	-0.287004	3.59432	-3.75464	0.00045831	0.999999	-1.14062		chr15	96430979	96430979	Hypo
cg17524281	-0.344788	2.19293	-3.75447	0.000458563	0.999999	-1.14094	KCND3;KCND3	chr1	112341695	112341695	Hypo
cg07215744	0.492142	4.3855	3.75445	0.000458593	0.999999	-1.14098		chr13	76059859	76059859	Hyper
cg01876578	0.568979	5.64223	3.75439	0.000458674	0.999999	-1.14108	ANLN;ANLN;ANLN;ANLN;ANLN;ANLN	chr7	36462227	36462227	Hyper
cg07288263	0.395205	4.10277	3.75358	0.000459829	0.999999	-1.14254		chr1	218301948	218301948	Hyper
cg10284425	-0.339125	3.49788	-3.75239	0.000461517	0.999999	-1.14466		chr16	86457686	86457686	Hypo
cg26086363	-0.314699	4.28918	-3.75178	0.000462393	0.999999	-1.14575	PI4KB;PI4KB;PI4KB;PI4KB	chr1	151286727	151286727	Hypo
cg13689715	0.209776	2.07802	3.74782	0.000468106	0.999999	-1.15286	IGF1;IGF1;IGF1	chr12	102809680	102809680	Hyper
cg13573474	-0.210251	-3.66442	-3.7478	0.000468132	0.999999	-1.15289	GPRC5A	chr12	13043734	13043734	Hypo
cg03937368	-0.29273	3.80978	-3.74773	0.000468228	0.999999	-1.15301	DNAJB6	chr7	157203490	157203490	Hypo
cg17727989	0.384599	-4.64404	3.74766	0.00046833	0.999999	-1.15314	MOBKL2B	chr9	27529519	27529519	Hyper
cg00782866	-0.224031	2.8304	-3.74702	0.000469264	0.999999	-1.15429	VILL	chr3	38042992	38042992	Hypo
cg00891505	0.390729	4.96958	3.74677	0.00046963	0.999999	-1.15474	STARD13	chr13	34224256	34224256	Hyper
cg23734890	-0.271248	3.04744	-3.74659	0.000469891	0.999999	-1.15506	EPS8	chr12	15924489	15924489	Hypo
cg07787450	-0.259702	2.98773	-3.74584	0.000470978	0.999999	-1.1564		chr20	61405614	61405614	Hypo
cg15359788	-0.273189	2.74148	-3.74393	0.000473776	0.999999	-1.15983	LOC643339	chr12	93403917	93403917	Hypo
cg11654922	0.293438	-3.88614	3.74355	0.000474329	0.999999	-1.1605	TNFAIP8L1;TNFAIP8L1	chr19	4639923	4639923	Hyper
cg03993926	0.555051	-5.97257	3.74278	0.000475472	0.999999	-1.1619	KBTBD3;KBTBD3;AASDHPPT;KBTBD3;KBTBD3;AASDHPPT	chr11	105948416	105948416	Hyper
cg27297156	0.373219	4.92979	3.742	0.000476612	0.999999	-1.16328		chr5	171991678	171991678	Hyper
cg13919111	0.743818	5.20147	3.74167	0.000477105	0.999999	-1.16388		chr11	130713029	130713029	Hyper
cg20102086	-0.374996	4.13583	-3.74134	0.000477593	0.999999	-1.16447	MIR216A	chr2	56216794	56216794	Hypo
cg00351526	-0.280826	3.84866	-3.73914	0.000480844	0.999999	-1.1684	CDH23;CDH23;CDH23	chr10	73424392	73424392	Hypo
cg17713374	0.343796	3.55747	3.73844	0.0004819	0.999999	-1.16967	TRIO	chr5	14183872	14183872	Hyper
cg14420357	-0.232952	3.12734	-3.73782	0.00048282	0.999999	-1.17077	SYNJ2	chr6	158464617	158464617	Hypo
cg11570082	-0.626408	4.72426	-3.73744	0.000483392	0.999999	-1.17146		chr7	116899446	116899446	Hypo
cg02084561	0.274094	3.43642	3.73725	0.000483667	0.999999	-1.17179	ADAMTS18	chr16	77317555	77317555	Hyper
cg07914309	0.663487	-6.6597	3.73711	0.000483887	0.999999	-1.17205	RGS2	chr1	192778123	192778123	Hyper
cg01157600	0.217813	-3.71434	3.73604	0.000485488	0.999999	-1.17396	TAB2	chr6	149568004	149568004	Hyper
cg01428928	-0.209592	2.8202	-3.73503	0.000487009	0.999999	-1.17577	SKI	chr1	2236183	2236183	Hypo
cg15128200	0.559187	-3.97923	3.73226	0.000491186	0.999999	-1.18072	NTNG1;NTNG1;NTNG1;NTNG1;NTNG1	chr1	107682674	107682674	Hyper
cg00163510	-0.329112	3.6245	-3.72999	0.000494653	0.999999	-1.18479	PTPN14	chr1	214722952	214722952	Hypo
cg06528575	0.350136	-3.3446	3.72963	0.000495197	0.999999	-1.18542	FAIM3;FAIM3;FAIM3	chr1	207082828	207082828	Hyper
cg16076804	0.249999	-6.14241	3.72897	0.000496206	0.999999	-1.1866	C14orf28	chr14	45366412	45366412	Hyper
cg16503440	-0.222212	3.01127	-3.72781	0.000497991	0.999999	-1.18868	ZFYVE28;ZFYVE28;ZFYVE28	chr4	2275327	2275327	Hypo
cg22482069	-0.221006	2.52956	-3.72706	0.000499146	0.999999	-1.19002	SLC12A7	chr5	1077041	1077041	Hypo
cg05431723	-0.261537	2.56351	-3.72621	0.000500456	0.999999	-1.19154	OSBPL5;OSBPL5;OSBPL5	chr11	3121590	3121590	Hypo
cg23055159	-0.333333	-5.50856	-3.72605	0.000500707	0.999999	-1.19183	COMMD8	chr4	47465899	47465899	Hypo
cg19183192	0.37338	-7.21407	3.72604	0.000500729	0.999999	-1.19186	NASP;NASP;NASP	chr1	46049433	46049433	Hyper
cg21377712	0.238548	-5.78859	3.72523	0.000501979	0.999999	-1.1933	PWP2	chr21	45526957	45526957	Hyper
cg01232495	-0.310944	-4.31438	-3.7251	0.000502187	0.999999	-1.19354	SETD4;SETD4;SETD4;SETD4;SETD4	chr21	37433125	37433125	Hypo
cg11585758	0.446348	4.05404	3.72131	0.000508089	0.999999	-1.2003		chr2	108337163	108337163	Hyper
cg18683774	0.38103	-5.3826	3.72052	0.000509332	0.999999	-1.20172	IRX5	chr16	54964820	54964820	Hyper
cg24303615	-0.35591	3.79789	-3.71981	0.000510454	0.999999	-1.20299		chr7	46194309	46194309	Hypo
cg12991594	-0.575372	4.03276	-3.71976	0.000510525	0.999999	-1.20307	TENM2	chr5	167248908	167248908	Hypo
cg25822376	-0.492786	3.42397	-3.71896	0.000511783	0.999999	-1.2045	KCND2	chr7	119945494	119945494	Hypo
cg18477072	-0.16346	1.8472	-3.7188	0.000512035	0.999999	-1.20478		chr10	2141637	2141637	Hypo
cg03298890	-0.224936	4.44889	-3.71875	0.000512129	0.999999	-1.20489	TMCC1;TMCC1	chr3	129547043	129547043	Hypo
cg10075390	0.397567	-4.88729	3.71834	0.000512771	0.999999	-1.20561	HIST1H3B	chr6	26032038	26032038	Hyper
cg14229362	-0.637759	-4.46525	-3.71715	0.000514652	0.999999	-1.20773	TRIB2;TRIB2	chr2	12856859	12856859	Hypo
cg14967868	0.50013	-4.62267	3.7164	0.000515851	0.999999	-1.20908	SPATA4;SPATA4	chr4	177116771	177116771	Hyper
cg11461794	-0.128511	1.60011	-3.71555	0.000517208	0.999999	-1.2106	PDZRN3;PDZRN3;PDZRN3;PDZRN3	chr3	73524339	73524339	Hypo
cg00538370	0.57967	-5.49974	3.71484	0.00051833	0.999999	-1.21186	ID2	chr2	8823090	8823090	Hyper
cg13216073	0.264287	4.9189	3.71445	0.000518962	0.999999	-1.21256	MFN2;MFN2	chr1	12042593	12042593	Hyper
cg14101379	-0.354293	3.6622	-3.71357	0.00052037	0.999999	-1.21413	COX4I2	chr20	30232469	30232469	Hypo
cg10660489	0.264861	3.15143	3.7131	0.000521124	0.999999	-1.21497		chr5	81121958	81121958	Hyper
cg11317705	0.693304	Inf	3.71789	0.000522029	0.999999	-1.22849		chr7	6693838	6693838	Hyper
cg06202232	-0.322324	4.54479	-3.71197	0.000522938	0.999999	-1.21698	RBPMS;RBPMS;RBPMS;RBPMS	chr8	30378971	30378971	Hypo
cg18252963	0.300831	1.97731	3.71147	0.000523751	0.999999	-1.21788		chr4	175286679	175286679	Hyper
cg17872649	-0.399526	3.80287	-3.71089	0.000524691	0.999999	-1.21892	MCTP2;MCTP2	chr15	95018929	95018929	Hypo
cg09492893	0.338955	4.28191	3.71068	0.000525036	0.999999	-1.2193		chr5	149939853	149939853	Hyper
cg26733843	-0.309719	4.38026	-3.70955	0.000526867	0.999999	-1.22132	STAB2	chr12	104144779	104144779	Hypo
cg12270129	-0.153285	-3.88817	-3.70716	0.000530764	0.999999	-1.22559	CAMKK2;CAMKK2;CAMKK2;CAMKK2;CAMKK2;CAMKK2;CAMKK2	chr12	121734046	121734046	Hypo
cg24633335	-0.242759	2.52769	-3.70535	0.00053373	0.999999	-1.22881	NOL11;NOL11	chr17	65713160	65713160	Hypo
cg14889272	0.585324	5.59029	3.70529	0.000533832	0.999999	-1.22892	ZMIZ1	chr10	80837574	80837574	Hyper
cg02633674	-0.205188	-4.35252	-3.70503	0.00053426	0.999999	-1.22939	LOC101927495	chr11	61356080	61356080	Hypo
cg00473386	-0.316767	4.06466	-3.70473	0.000534747	0.999999	-1.22992	SLC39A14;SLC39A14;SLC39A14;SLC39A14	chr8	22255824	22255824	Hypo
cg00061039	-0.265104	3.39782	-3.70427	0.000535508	0.999999	-1.23074	F11	chr4	187186953	187186953	Hypo
cg08582840	-0.200234	2.46378	-3.70369	0.000536462	0.999999	-1.23177	ABR;ABR;ABR	chr17	932700	932700	Hypo
cg11391789	-0.238684	3.44698	-3.70214	0.000539028	0.999999	-1.23453	SYNM;SYNM	chr15	99671424	99671424	Hypo
cg04451485	0.354565	4.96108	3.70156	0.000539996	0.999999	-1.23557	WDR27	chr6	170048365	170048365	Hyper
cg04783832	-0.557439	-6.73339	-3.70091	0.000541081	0.999999	-1.23673	TM2D3;TM2D3;TM2D3;TM2D3	chr15	102192943	102192943	Hypo
cg24260530	0.501254	3.29978	3.70062	0.000541555	0.999999	-1.23724	TRAF3;TRAF3;TRAF3;TRAF3	chr14	103344879	103344879	Hyper
cg10724297	-0.416559	4.24353	-3.69984	0.000542865	0.999999	-1.23864		chr16	11342276	11342276	Hypo
cg16989790	-0.244415	3.15565	-3.6991	0.000544093	0.999999	-1.23995	ANKRD17;ANKRD17;ANKRD17	chr4	73946697	73946697	Hypo
cg04304930	-0.183382	2.58786	-3.69887	0.000544492	0.999999	-1.24037		chr22	29696638	29696638	Hypo
cg03494692	-0.33191	4.16235	-3.69834	0.000545371	0.999999	-1.24131		chr16	51498587	51498587	Hypo
cg17822735	-0.159072	1.58783	-3.69776	0.000546355	0.999999	-1.24235	RNF220	chr1	45057828	45057828	Hypo
cg00402074	0.258512	3.94568	3.69667	0.000548183	0.999999	-1.24429	GPR116;GPR116	chr6	46889742	46889742	Hyper
cg04170282	-0.332315	4.48729	-3.69658	0.000548337	0.999999	-1.24445	MAD1L1;MAD1L1;MAD1L1	chr7	2025606	2025606	Hypo
cg27607510	-0.14417	0.815218	-3.6965	0.000548474	0.999999	-1.24459	RGS7BP;RGS7BP;RGS7BP;RGS7BP	chr5	63890756	63890756	Hypo
cg05857597	-0.238996	3.20884	-3.69596	0.000549375	0.999999	-1.24555	EDNRA;EDNRA;EDNRA;EDNRA	chr4	148405611	148405611	Hypo
cg14641829	0.648967	5.34669	3.69594	0.000549414	0.999999	-1.24559	SUGT1P1;CHMP5	chr9	33270634	33270634	Hyper
cg03502812	-0.273352	2.67149	-3.69547	0.000550207	0.999999	-1.24642	LRFN3	chr19	36435729	36435729	Hypo
cg15727329	0.37399	3.55537	3.69352	0.000553524	0.999999	-1.2499		chr2	74979542	74979542	Hyper
cg06750320	-0.204273	2.83358	-3.69284	0.000554679	0.999999	-1.25111		chr8	37459668	37459668	Hypo
cg21395018	-0.196233	1.92609	-3.69225	0.000555697	0.999999	-1.25217	FBXO40	chr3	121311783	121311783	Hypo
cg17394795	-0.289563	2.40639	-3.69186	0.000556356	0.999999	-1.25286		chr9	96628794	96628794	Hypo
cg25006361	-0.275622	3.51213	-3.69169	0.000556641	0.999999	-1.25316		chr22	43424635	43424635	Hypo
cg15382564	-0.425966	4.41553	-3.69168	0.00055666	0.999999	-1.25318	ST14	chr11	130076290	130076290	Hypo
cg10520319	0.249856	-4.98954	3.69059	0.00055853	0.999999	-1.25512	CCDC28B	chr1	32666035	32666035	Hyper
cg03054248	0.623251	4.55014	3.69022	0.000559173	0.999999	-1.25579		chr1	97162217	97162217	Hyper
ch.13.88042588R	0.41678	-6.88886	3.69007	0.000559429	0.999999	-1.25605		chr13	89244587	89244587	Hyper
cg22946562	0.366193	3.90725	3.68883	0.000561569	0.999999	-1.25826	MYT1L	chr2	1880012	1880012	Hyper
cg11883074	-0.189475	1.55727	-3.68805	0.000562911	0.999999	-1.25965		chr3	150063179	150063179	Hypo
cg19874783	-0.245521	2.9865	-3.68774	0.000563457	0.999999	-1.26021		chr4	78538529	78538529	Hypo
cg12414862	0.446649	3.7874	3.68636	0.000565839	0.999999	-1.26265	MLXIP	chr12	122614630	122614630	Hyper
cg05252161	0.494285	-5.54418	3.68619	0.000566142	0.999999	-1.26296	C14orf80;C14orf80;C14orf80	chr14	105956199	105956199	Hyper
cg14997037	-0.444047	3.7238	-3.68358	0.000570708	0.999999	-1.26762	KLHL17;PLEKHN1;PLEKHN1	chr1	900550	900550	Hypo
cg26581448	0.504095	4.64261	3.68191	0.000573634	0.999999	-1.27058	FN1;FN1;FN1;FN1;FN1;FN1	chr2	216234370	216234370	Hyper
cg13117164	0.247646	-3.10272	3.68178	0.000573861	0.999999	-1.27081		chr4	54960232	54960232	Hyper
cg25463440	0.236283	-3.68421	3.68173	0.000573956	0.999999	-1.2709		chr10	119494516	119494516	Hyper
cg16620804	0.285017	4.55872	3.68156	0.000574252	0.999999	-1.2712	TUBD1;TUBD1;TUBD1;TUBD1;TUBD1;TUBD1	chr17	57962757	57962757	Hyper
cg10245137	0.510056	4.18091	3.67977	0.000577425	0.999999	-1.27439		chr8	141657108	141657108	Hyper
cg19702779	0.5467	-5.6353	3.67961	0.00057771	0.999999	-1.27468	LIN28B	chr6	105404808	105404808	Hyper
cg04928875	-0.46824	-6.16493	-3.67937	0.000578137	0.999999	-1.27511	WDR33;WDR33;WDR33	chr2	128568924	128568924	Hypo
cg21667817	-0.687615	-6.07563	-3.6789	0.000578958	0.999999	-1.27593	CAMTA2;CAMTA2;SPAG7;CAMTA2;CAMTA2	chr17	4871704	4871704	Hypo
cg19766522	-0.232629	3.51443	-3.67847	0.000579736	0.999999	-1.27671	TRAFD1;TRAFD1	chr12	112586147	112586147	Hypo
cg11522018	-0.412468	-5.26737	-3.67841	0.000579829	0.999999	-1.2768	TUBB2B	chr6	3227751	3227751	Hypo
cg18632189	-0.345678	3.33519	-3.67812	0.00058036	0.999999	-1.27733		chr17	74845007	74845007	Hypo
cg27102350	-0.284907	-4.14014	-3.67783	0.000580877	0.999999	-1.27785	RARA;RARA;RARA;RARA	chr17	38501677	38501677	Hypo
cg07713268	-0.243647	-5.67908	-3.67744	0.000581561	0.999999	-1.27853	PAN3;LOC100288730;PAN3	chr13	28713311	28713311	Hypo
cg27020941	-0.607783	-6.49078	-3.67721	0.000581971	0.999999	-1.27894	CDKN2D;CDKN2D	chr19	10679777	10679777	Hypo
cg06363798	-0.336625	3.76578	-3.67628	0.000583637	0.999999	-1.28059	MYOC	chr1	171604882	171604882	Hypo
cg13985485	0.451632	-3.34306	3.67628	0.000583641	0.999999	-1.2806		chr1	239550283	239550283	Hyper
cg02056280	0.379019	-4.543	3.6762	0.000583781	0.999999	-1.28074	PIK3CA	chr3	178866391	178866391	Hyper
cg03893656	-0.240121	3.39063	-3.67607	0.000584022	0.999999	-1.28098	NIPAL3	chr1	24745138	24745138	Hypo
cg20215112	0.320757	-4.27562	3.6757	0.000584676	0.999999	-1.28163		chr17	43065055	43065055	Hyper
cg07624424	-0.23894	3.05328	-3.67531	0.000585386	0.999999	-1.28233	HSPA1L	chr6	31777519	31777519	Hypo
cg22318551	-0.638658	5.76118	-3.67444	0.000586949	0.999999	-1.28387	C6orf163	chr6	88061115	88061115	Hypo
cg22251211	0.405064	5.97919	3.67394	0.000587857	0.999999	-1.28477	CTNNA1;CTNNA1;CTNNA1;CTNNA1;CTNNA1	chr5	138265577	138265577	Hyper
cg09721516	0.504528	5.02425	3.6724	0.000590633	0.999999	-1.2875	LMF1	chr16	1002468	1002468	Hyper
cg08977360	0.619208	5.02044	3.67213	0.000591128	0.999999	-1.28798	WDR4	chr21	44269323	44269323	Hyper
cg17118125	-0.277056	3.47329	-3.6716	0.000592086	0.999999	-1.28892	MGLL;MGLL;MGLL	chr3	127509531	127509531	Hypo
cg08572936	0.352008	4.21336	3.67132	0.000592589	0.999999	-1.28942	PSMB5;PSMB5;PSMB5	chr14	23504754	23504754	Hyper
cg02094360	-0.137957	2.30737	-3.6698	0.000595368	0.999999	-1.29213		chr10	133326929	133326929	Hypo
cg05286196	-0.398112	4.52571	-3.66886	0.000597074	0.999999	-1.29378	IQSEC1;IQSEC1	chr3	12994919	12994919	Hypo
cg09198782	-0.176149	2.24824	-3.66826	0.000598176	0.999999	-1.29485	SLC22A18AS;SLC22A18;SLC22A18	chr11	2922762	2922762	Hypo
cg08998501	0.45658	-6.59175	3.66814	0.000598404	0.999999	-1.29507	ZNF615	chr19	52511778	52511778	Hyper
cg23496906	0.404928	4.27644	3.6677	0.00059921	0.999999	-1.29585	UBE2E1;UBE2E1	chr3	23916688	23916688	Hyper
cg11755053	-0.591966	-6.38282	-3.66729	0.000599964	0.999999	-1.29658	PPIC	chr5	122372481	122372481	Hypo
cg15122357	-0.300791	3.58822	-3.66611	0.000602135	0.999999	-1.29868		chr14	101078683	101078683	Hypo
cg21478437	-0.213937	3.19669	-3.66527	0.000603693	0.999999	-1.30017	CTSE;CTSE	chr1	206317403	206317403	Hypo
cg15341024	-0.419166	4.75317	-3.66465	0.000604838	0.999999	-1.30127		chr7	87938935	87938935	Hypo
cg02297958	0.530298	3.19897	3.66394	0.000606159	0.999999	-1.30254	DLG1;DLG1;DLG1;DLG1;DLG1;DLG1	chr3	196798433	196798433	Hyper
cg27479850	-0.239089	2.9036	-3.66336	0.000607239	0.999999	-1.30357		chr2	167507902	167507902	Hypo
cg19646204	1.13323	5.88447	3.66322	0.000607503	0.999999	-1.30382	CLEC2D;CLEC2D	chr12	9833145	9833145	Hyper
cg25149927	-0.42258	-4.36139	-3.6627	0.000608465	0.999999	-1.30474	SSH1;SSH1	chr12	109250901	109250901	Hypo
cg18242875	0.404261	3.70526	3.6616	0.000610525	0.999999	-1.3067	LINC01170	chr5	123535822	123535822	Hyper
cg23048915	0.549303	3.75954	3.66039	0.00061279	0.999999	-1.30884		chr7	93741184	93741184	Hyper
cg20344908	1.2575	4.86867	3.66027	0.000613021	0.999999	-1.30906	HIBADH	chr7	27573897	27573897	Hyper
cg07584692	-1.3953	-5.90198	-3.66007	0.000613388	0.999999	-1.30941	CLEC16A;CLEC16A	chr16	11047950	11047950	Hypo
cg01895239	-0.224406	3.0239	-3.6599	0.00061371	0.999999	-1.30971	LINC00570	chr2	11538350	11538350	Hypo
cg08534327	0.335741	-6.2726	3.65815	0.000617003	0.999999	-1.31281	BRMS1L	chr14	36296022	36296022	Hyper
cg22208448	-0.379729	-5.50349	-3.65769	0.000617874	0.999999	-1.31363	ITGAV;ITGAV	chr2	187454590	187454590	Hypo
cg08629942	-0.919284	-6.77635	-3.65765	0.000617959	0.999999	-1.31371	SLC30A1	chr1	211751122	211751122	Hypo
cg25667283	-0.594662	5.17374	-3.65646	0.000620215	0.999999	-1.31582		chr7	140133044	140133044	Hypo
cg08013227	-0.168343	2.65081	-3.6555	0.000622028	0.999999	-1.31751	FAM166A	chr9	140142392	140142392	Hypo
cg08754261	-0.231977	3.61664	-3.65497	0.000623051	0.999999	-1.31847	TRAPPC9;TRAPPC9	chr8	140943100	140943100	Hypo
cg26516080	-0.23441	2.91059	-3.65434	0.000624246	0.999999	-1.31958	FAM101A	chr12	124776158	124776158	Hypo
cg02993699	-0.233504	2.65557	-3.65393	0.000625025	0.999999	-1.3203	RGS12;RGS12;RGS12	chr4	3415135	3415135	Hypo
cg01638188	0.422931	-5.55624	3.65336	0.000626117	0.999999	-1.32131		chr4	30720323	30720323	Hyper
cg05916148	1.59224	5.02885	3.65333	0.000626172	0.999999	-1.32136		chr2	38787756	38787756	Hyper
cg00728876	0.489356	3.91197	3.65306	0.000626693	0.999999	-1.32184	MICU2	chr13	22114607	22114607	Hyper
cg14306650	-0.224798	-0.0617242	-3.65201	0.000628717	0.999999	-1.32371	RALGPS1	chr9	129829146	129829146	Hypo
cg15888240	-0.200158	2.81109	-3.65114	0.000630395	0.999999	-1.32526	RAPGEF1;RAPGEF1;RAPGEF1;RAPGEF1;RAPGEF1;RAPGEF1	chr9	134471742	134471742	Hypo
cg13048209	-0.534751	4.29609	-3.65047	0.000631677	0.999999	-1.32644	TBL1XR1	chr3	176745490	176745490	Hypo
cg05287710	0.543717	-5.3124	3.6491	0.000634348	0.999999	-1.32888	TMED9	chr5	177019520	177019520	Hyper
cg01762919	0.6997	4.8043	3.64897	0.000634584	0.999999	-1.3291	PRKCE	chr2	45903724	45903724	Hyper
cg07459631	-0.218411	3.11083	-3.64776	0.000636936	0.999999	-1.33124		chr11	97360527	97360527	Hypo
cg20901032	-0.25046	2.29975	-3.64751	0.000637432	0.999999	-1.33169	CSNK1A1L	chr13	37680691	37680691	Hypo
cg26251376	-0.256601	2.94083	-3.64683	0.000638752	0.999999	-1.33289		chr7	135205540	135205540	Hypo
cg00482305	-0.251383	3.61583	-3.64652	0.000639357	0.999999	-1.33344	TTC12	chr11	113212321	113212321	Hypo
cg06593560	-0.308545	1.89241	-3.6444	0.000643532	0.999999	-1.33722	UST	chr6	149140483	149140483	Hypo
cg05822940	-0.452456	4.84271	-3.64085	0.000650549	0.999999	-1.3435	DEPTOR;DEPTOR	chr8	120919117	120919117	Hypo
cg02415992	0.166484	1.33447	3.64049	0.000651264	0.999999	-1.34414	GRIN2A;GRIN2A;GRIN2A	chr16	10102278	10102278	Hyper
cg18057904	-0.249828	2.99407	-3.6381	0.000656029	0.999999	-1.34837	FAM101B	chr17	291503	291503	Hypo
cg14711192	0.193374	2.84332	3.63804	0.000656152	0.999999	-1.34848		chr11	117670548	117670548	Hyper
cg17793515	0.552926	5.63416	3.63764	0.000656955	0.999999	-1.34918	WDR76;WDR76	chr15	44149252	44149252	Hyper
cg09797516	-0.415421	2.84517	-3.63709	0.000658063	0.999999	-1.35016		chrX	106746101	106746101	Hypo
cg23892690	0.195931	-2.8431	3.63675	0.000658748	0.999999	-1.35076	BZW1	chr2	201675739	201675739	Hyper
cg12484825	0.817849	5.60178	3.63667	0.000658912	0.999999	-1.35091	SNX6;SNX6	chr14	35055625	35055625	Hyper
cg11244410	0.507049	5.48288	3.6365	0.000659258	0.999999	-1.35121	LINC00299	chr2	8258965	8258965	Hyper
cg09765256	0.195064	-5.35099	3.63643	0.000659382	0.999999	-1.35132	ZNF646;ZNF668	chr16	31085507	31085507	Hyper
cg16647243	0.35917	4.33139	3.63591	0.000660433	0.999999	-1.35225		chr14	64040326	64040326	Hyper
cg08334642	0.494318	5.71268	3.63588	0.000660504	0.999999	-1.35231	MIATNB	chr22	27139028	27139028	Hyper
cg19344093	-0.540931	5.61142	-3.63524	0.000661782	0.999999	-1.35343	AAK1	chr2	69693900	69693900	Hypo
cg14202916	-0.174637	2.54045	-3.63513	0.00066201	0.999999	-1.35363	RPTOR;RPTOR	chr17	78820924	78820924	Hypo
cg04981556	0.658571	5.30788	3.63363	0.000665043	0.999999	-1.35628	TRRAP	chr7	98581368	98581368	Hyper
cg18254123	0.776358	-2.61264	3.63358	0.000665152	0.999999	-1.35637		chr15	80544661	80544661	Hyper
cg26789859	-0.254066	3.39965	-3.63126	0.000669886	0.999999	-1.36049	CENPN	chr16	81066575	81066575	Hypo
cg20315946	-0.23268	4.11517	-3.63092	0.00067058	0.999999	-1.36109	LINC01214	chr3	150004404	150004404	Hypo
cg23530876	0.30853	3.90995	3.63076	0.000670896	0.999999	-1.36136	LINC01314	chr15	80542115	80542115	Hyper
cg07360201	0.371843	3.82788	3.63075	0.000670919	0.999999	-1.36138	TCHP;TCHP	chr12	110337166	110337166	Hyper
cg16255438	0.240027	2.38872	3.63041	0.000671618	0.999999	-1.36198		chr2	242760589	242760589	Hyper
cg25884324	0.32379	5.01726	3.62885	0.000674822	0.999999	-1.36474	UNC45A;UNC45A	chr15	91482502	91482502	Hyper
cg10571951	-0.206537	-5.03971	-3.62857	0.000675402	0.999999	-1.36524	MEF2C	chr5	88185387	88185387	Hypo
cg00900704	0.277001	-5.9616	3.62832	0.000675912	0.999999	-1.36568	RPS12;SNORD101	chr6	133135564	133135564	Hyper
cg15503971	0.378825	1.60771	3.62799	0.000676602	0.999999	-1.36627	NPHP4	chr1	6037314	6037314	Hyper
cg26217216	0.405776	3.11327	3.62732	0.000677988	0.999999	-1.36746		chr3	40648261	40648261	Hyper
cg09438742	0.321534	5.0064	3.62715	0.00067833	0.999999	-1.36775		chr5	1777602	1777602	Hyper
cg00107772	-0.176683	-3.19543	-3.62564	0.000681471	0.999999	-1.37043		chr14	57261886	57261886	Hypo
cg11759293	0.5247	5.55677	3.62361	0.000685708	0.999999	-1.37402	PIBF1	chr13	73359517	73359517	Hyper
cg24112510	-0.284974	3.47158	-3.62297	0.000687048	0.999999	-1.37516		chr1	224703499	224703499	Hypo
cg10904854	-0.414496	4.0974	-3.62229	0.000688466	0.999999	-1.37635		chr3	185742220	185742220	Hypo
cg16220439	0.399822	-6.68864	3.62219	0.00068867	0.999999	-1.37652		chr1	40071932	40071932	Hyper
cg15476479	0.296756	-5.78377	3.62208	0.000688915	0.999999	-1.37673	HERPUD2	chr7	35734978	35734978	Hyper
cg24953418	-0.710929	3.29156	-3.62192	0.00068925	0.999999	-1.37701	PELI1	chr2	64336109	64336109	Hypo
cg11440344	-0.305097	2.42759	-3.62127	0.000690621	0.999999	-1.37816		chr3	27086812	27086812	Hypo
cg05959791	-0.186747	1.76998	-3.62019	0.000692881	0.999999	-1.38006	TULP4;TULP4	chr6	158896417	158896417	Hypo
cg22949578	0.440415	-3.75018	3.61968	0.00069396	0.999999	-1.38096	SYDE2	chr1	85667951	85667951	Hyper
cg23610072	-0.308283	3.38451	-3.6192	0.000694987	0.999999	-1.38182		chr10	26916803	26916803	Hypo
cg08899676	0.288847	3.76602	3.61792	0.00069769	0.999999	-1.38407	WDTC1;WDTC1	chr1	27614032	27614032	Hyper
cg23852007	-0.190853	2.42159	-3.61729	0.000699045	0.999999	-1.38519	PLXNA2	chr1	208351268	208351268	Hypo
cg12627299	-0.164664	2.09385	-3.61668	0.000700329	0.999999	-1.38626	RBM4B	chr11	66444235	66444235	Hypo
cg18456621	-0.235866	2.83706	-3.61645	0.000700822	0.999999	-1.38667		chr17	80297270	80297270	Hypo
cg15169565	-0.262728	3.03182	-3.6163	0.000701151	0.999999	-1.38694	PLXND1	chr3	129303247	129303247	Hypo
cg06381298	0.319196	4.12892	3.61534	0.000703205	0.999999	-1.38864	HERPUD1;HERPUD1;HERPUD1;HERPUD1	chr16	56973985	56973985	Hyper
cg03188200	0.221101	4.33913	3.6143	0.000705443	0.999999	-1.39048	SNORD115-9;SNORD115-10;SNORD115-12;SNORD115-5	chr15	25436244	25436244	Hyper
cg04790313	0.556863	4.89918	3.61373	0.000706665	0.999999	-1.39148	ZNF619;ZNF619;ZNF619;ZNF619;ZNF619;ZNF619	chr3	40519626	40519626	Hyper
cg11395917	0.298178	-6.24178	3.61296	0.000708315	0.999999	-1.39284	PLEKHB2;PLEKHB2;PLEKHB2;PLEKHB2	chr2	131862942	131862942	Hyper
cg19197750	-0.630129	-Inf	-3.61791	0.000708364	0.999999	-1.40172	URGCP;UBE2D4	chr7	43966251	43966251	Hypo
cg23475202	-0.237892	-5.30698	-3.61264	0.000709007	0.999999	-1.3934	VSIG10	chr12	118541247	118541247	Hypo
cg05481464	0.493954	4.2575	3.61199	0.000710424	0.999999	-1.39456	KLHL7;KLHL7;KLHL7;KLHL7;KLHL7	chr7	23165040	23165040	Hyper
cg11485421	-0.577001	4.64161	-3.61179	0.000710839	0.999999	-1.3949	SERPINE3	chr13	51930358	51930358	Hypo
cg16492955	0.312266	3.67345	3.61162	0.000711218	0.999999	-1.39521	UBFD1	chr16	23584526	23584526	Hyper
cg17982494	0.243139	3.03148	3.61147	0.00071153	0.999999	-1.39546	NOTCH4	chr6	32190325	32190325	Hyper
cg03915052	-0.688597	5.70592	-3.61113	0.000712281	0.999999	-1.39607	VOPP1;VOPP1;VOPP1;VOPP1	chr7	55545852	55545852	Hypo
cg04317076	0.792224	5.53439	3.61076	0.000713076	0.999999	-1.39672	KIAA0182;KIAA0182	chr16	85682219	85682219	Hyper
cg13205064	-0.351076	4.01358	-3.61048	0.000713687	0.999999	-1.39722	SLC20A2;SLC20A2;SLC20A2	chr8	42315703	42315703	Hypo
cg25344845	0.644573	5.70465	3.61047	0.000713702	0.999999	-1.39723		chr8	103263981	103263981	Hyper
cg27277104	0.453034	4.21898	3.61045	0.000713746	0.999999	-1.39727		chr2	200887939	200887939	Hyper
cg10175320	-0.213776	3.06896	-3.61039	0.000713891	0.999999	-1.39738	CT62	chr15	71405105	71405105	Hypo
cg01973771	-0.100354	-3.59322	-3.61017	0.000714352	0.999999	-1.39776	SLC39A3;SLC39A3	chr19	2740143	2740143	Hypo
cg14046233	-0.354803	3.75623	-3.61004	0.00071465	0.999999	-1.398		chr10	121367753	121367753	Hypo
cg07733031	0.221226	-5.36217	3.60877	0.000717419	0.999999	-1.40024	SGTB;NLN	chr5	65018600	65018600	Hyper
cg16017256	1.0997	5.52154	3.60718	0.000720901	0.999999	-1.40305	MAP3K4;MAP3K4;MAP3K4;MAP3K4;MAP3K4	chr6	161411660	161411660	Hyper
cg10869641	-0.245254	2.65389	-3.60665	0.000722049	0.999999	-1.40397		chr6	170184833	170184833	Hypo
cg17979814	0.260937	2.8807	3.60579	0.000723949	0.999999	-1.4055		chr1	40081066	40081066	Hyper
cg20900466	1.07711	3.8104	3.6057	0.000724142	0.999999	-1.40565	FAM26D;FAM26D;FAM26D;FAM26D;TRAPPC3L	chr6	116867369	116867369	Hyper
cg27059840	-0.285876	2.6166	-3.60547	0.000724654	0.999999	-1.40606		chr13	112849220	112849220	Hypo
cg09676945	0.650342	5.97233	3.60467	0.000726414	0.999999	-1.40747		chr11	121102730	121102730	Hyper
cg09694675	-0.231343	3.22316	-3.60343	0.000729157	0.999999	-1.40966	SLC4A8;SLC4A8;SLC4A8;SLC4A8;SLC4A8;SLC4A8	chr12	51834069	51834069	Hypo
cg11841774	0.334784	4.09908	3.60179	0.000732798	0.999999	-1.41255	ALDH6A1;ALDH6A1;ALDH6A1	chr14	74536187	74536187	Hyper
cg01490220	-0.342389	4.03713	-3.60174	0.000732911	0.999999	-1.41264	KMT2B	chr19	36229255	36229255	Hypo
cg17184171	-0.511766	-6.19776	-3.60156	0.00073332	0.999999	-1.41296	SEC14L2;SEC14L2;SEC14L2;SEC14L2	chr22	30793027	30793027	Hypo
cg17579338	-0.347874	3.54059	-3.60063	0.000735394	0.999999	-1.4146		chr3	22517129	22517129	Hypo
cg09659697	0.400158	-6.04791	3.60012	0.000736541	0.999999	-1.4155	CCNO	chr5	54529994	54529994	Hyper
cg09032732	-0.233516	2.89864	-3.60009	0.000736602	0.999999	-1.41555	PRDM16;PRDM16	chr1	3195414	3195414	Hypo
cg01868835	0.372261	2.57546	3.59904	0.000738958	0.999999	-1.4174	POSTN;POSTN;POSTN;POSTN;POSTN;POSTN;POSTN	chr13	38173479	38173479	Hyper
cg26745332	-0.605906	-4.68562	-3.59873	0.000739655	0.999999	-1.41795	ATOH1	chr4	94749942	94749942	Hypo
cg09726342	-0.28299	3.43911	-3.5985	0.000740173	0.999999	-1.41836	WWTR1;WWTR1;WWTR1	chr3	149336129	149336129	Hypo
cg27188282	0.637023	3.73283	3.59832	0.000740575	0.999999	-1.41867		chr11	104780712	104780712	Hyper
cg01841839	-0.249789	2.03286	-3.59812	0.000741027	0.999999	-1.41902		chr20	59598577	59598577	Hypo
cg12788355	-0.354286	2.87122	-3.59697	0.000743623	0.999999	-1.42105		chr6	132374875	132374875	Hypo
cg03991369	-0.370182	4.07715	-3.59688	0.000743827	0.999999	-1.42121	GOT1	chr10	101181677	101181677	Hypo
cg10435349	-1.03974	5.57215	-3.5964	0.000744921	0.999999	-1.42206		chr4	60399257	60399257	Hypo
cg22702121	-0.278719	3.77262	-3.59592	0.000745995	0.999999	-1.4229	RING1	chr6	33177888	33177888	Hypo
cg13581974	0.855498	4.75066	3.59573	0.000746443	0.999999	-1.42325	UBXN2B	chr8	59346681	59346681	Hyper
cg00377794	0.350916	-5.06996	3.5955	0.000746947	0.999999	-1.42364	HUNK	chr21	33306318	33306318	Hyper
cg11450831	0.568695	5.46532	3.59543	0.000747123	0.999999	-1.42378	PPP1R12A;PPP1R12A;PPP1R12A;PPP1R12A;PPP1R12A	chr12	80193457	80193457	Hyper
cg20713968	-0.34657	3.55517	-3.59514	0.000747776	0.999999	-1.42428		chr8	1737564	1737564	Hypo
cg06696979	0.437179	1.90617	3.59488	0.000748353	0.999999	-1.42473	TSPAN7	chrX	38470386	38470386	Hyper
cg26041911	0.41398	3.27458	3.59414	0.000750042	0.999999	-1.42604		chr16	55421036	55421036	Hyper
cg07802362	-0.454435	3.92199	-3.59236	0.000754101	0.999999	-1.42917	DNM3;DNM3	chr1	172313798	172313798	Hypo
cg06769809	-0.520742	5.38831	-3.59222	0.000754429	0.999999	-1.42942	NHSL1	chr6	138848202	138848202	Hypo
cg03892820	-0.213896	2.23214	-3.59195	0.000755054	0.999999	-1.4299		chr2	129137199	129137199	Hypo
cg13552223	-0.194472	3.04518	-3.59128	0.000756591	0.999999	-1.43108		chr1	161453367	161453367	Hypo
cg15366546	0.17452	1.06182	3.5906	0.000758157	0.999999	-1.43228		chr5	91888854	91888854	Hyper
cg12859234	0.362407	-6.19252	3.59009	0.000759325	0.999999	-1.43318	DDHD2;DDHD2;DDHD2;DDHD2	chr8	38089495	38089495	Hyper
cg23454963	0.40035	-6.00688	3.58901	0.000761829	0.999999	-1.43509	PFN2;PFN2;LOC646903	chr3	149689626	149689626	Hyper
cg15553631	1.08584	5.41307	3.589	0.000761853	0.999999	-1.4351	TMEM99	chr17	38973872	38973872	Hyper
cg27339514	-0.341699	3.79704	-3.58891	0.000762056	0.999999	-1.43526	LOC102724511	chr6	170476474	170476474	Hypo
cg24345671	0.218833	2.9153	3.58878	0.000762363	0.999999	-1.43549	FRMD4A	chr10	13901943	13901943	Hyper
cg18804229	0.466416	3.61691	3.5879	0.000764401	0.999999	-1.43704	FOXP1	chr3	71008277	71008277	Hyper
cg14283381	-0.236994	-6.03335	-3.58763	0.000765023	0.999999	-1.43751	CD46;CD46;CD46;CD46;CD46;CD46;CD46;CD46;CD46;CD46;CD46;CD46;CD46;CD46	chr1	207925198	207925198	Hypo
cg17945195	-0.222785	-4.41123	-3.5875	0.000765312	0.999999	-1.43773	MCM7;AP4M1;MCM7;MCM7	chr7	99698344	99698344	Hypo
cg00976328	-0.231855	3.00812	-3.587	0.000766485	0.999999	-1.43862	PLEKHM3	chr2	208689522	208689522	Hypo
cg03382270	-0.25649	3.16933	-3.5865	0.000767651	0.999999	-1.4395	ZNF7;ZNF7;ZNF7;ZNF7	chr8	146056646	146056646	Hypo
cg15103564	0.869357	-5.24638	3.58571	0.000769482	0.999999	-1.44089	SRP68	chr17	74068850	74068850	Hyper
cg24755144	-0.624931	-6.13049	-3.58457	0.000772146	0.999999	-1.44289	SLC12A6;SLC12A6;SLC12A6;SLC12A6;SLC12A6;SLC12A6	chr15	34630214	34630214	Hypo
cg27258285	-0.2961	3.10698	-3.58435	0.000772674	0.999999	-1.44329		chr5	96401466	96401466	Hypo
cg21101386	-0.210651	2.67618	-3.5843	0.000772799	0.999999	-1.44338	DLGAP4;DLGAP4;DLGAP4	chr20	35125857	35125857	Hypo
cg16773563	0.307195	2.06515	3.58337	0.000774966	0.999999	-1.44501	DDX56	chr7	44614475	44614475	Hyper
cg18937330	0.378651	-5.57818	3.58331	0.000775102	0.999999	-1.44511	ANTXR2;ANTXR2	chr4	80994550	80994550	Hyper
cg22400896	-0.170595	2.36618	-3.58195	0.000778318	0.999999	-1.44751	DENND5A;DENND5A	chr11	9225492	9225492	Hypo
cg08790870	0.397982	2.54566	3.58116	0.000780191	0.999999	-1.44891	PLEKHG1	chr6	150956009	150956009	Hyper
cg26521476	0.292003	4.47859	3.58087	0.000780876	0.999999	-1.44942	FOXRED2;FOXRED2	chr22	36894703	36894703	Hyper
cg09593313	-0.490023	3.63949	-3.57971	0.000783625	0.999999	-1.45145		chr11	110910952	110910952	Hypo
cg01900574	-0.223374	2.15441	-3.57938	0.000784395	0.999999	-1.45202	GALM	chr2	38899249	38899249	Hypo
cg19788600	0.182633	-4.61	3.57923	0.00078476	0.999999	-1.45229	ZNF429	chr19	21688828	21688828	Hyper
cg03552242	-0.16802	1.87272	-3.57815	0.000787338	0.999999	-1.4542	JPH3	chr16	87719233	87719233	Hypo
cg17690918	0.694237	5.28927	3.57708	0.000789885	0.999999	-1.45607		chr6	33306734	33306734	Hyper
cg19727026	0.634317	4.06104	3.57705	0.000789958	0.999999	-1.45613	FN1;FN1;FN1;FN1;FN1;FN1;FN1	chr2	216286869	216286869	Hyper
cg09550831	0.834433	5.10369	3.57635	0.000791633	0.999999	-1.45735	HERC4;HERC4;HERC4;HERC4	chr10	69800059	69800059	Hyper
cg03002856	-0.330122	3.02514	-3.57584	0.000792863	0.999999	-1.45826		chr16	27119605	27119605	Hypo
cg05756136	0.447819	4.9902	3.57563	0.000793378	0.999999	-1.45863	WARS2;WARS2	chr1	119680316	119680316	Hyper
cg06086243	0.263317	3.98435	3.57501	0.000794857	0.999999	-1.45971		chr16	85305726	85305726	Hyper
cg19581793	-0.258955	4.19841	-3.57499	0.000794908	0.999999	-1.45975		chr9	38112181	38112181	Hypo
cg15334638	0.81519	-6.27204	3.57469	0.000795628	0.999999	-1.46028	MBNL3	chrX	131615096	131615096	Hyper
cg15890292	-0.363405	-6.50908	-3.57248	0.000800991	0.999999	-1.46417	TMEM217;TMEM217;TBC1D22B	chr6	37226214	37226214	Hypo
cg23867209	0.304093	3.10728	3.57227	0.000801502	0.999999	-1.46454	MASP2;MASP2	chr1	11107781	11107781	Hyper
cg09971583	-0.277203	3.50376	-3.57224	0.000801557	0.999999	-1.46458	PTPRF;PTPRF	chr1	44047845	44047845	Hypo
cg10629020	-0.426501	5.055	-3.57182	0.000802596	0.999999	-1.46534	ABR;ABR;ABR	chr17	981730	981730	Hypo
cg12245764	0.766211	5.11483	3.57084	0.000804978	0.999999	-1.46706	TRRAP;TRRAP;TRRAP;TRRAP	chr7	98497397	98497397	Hyper
cg05624231	0.478679	3.91613	3.57075	0.000805196	0.999999	-1.46721		chr7	82135687	82135687	Hyper
ch.2.40690643F	0.357164	-7.20876	3.56896	0.000809553	0.999999	-1.47035		chr2	40837139	40837139	Hyper
cg12079271	0.222855	-4.32112	3.56838	0.000810998	0.999999	-1.47138	SREBF1;SREBF1	chr17	17740387	17740387	Hyper
cg14550506	0.479163	3.21526	3.56796	0.000812031	0.999999	-1.47212	ROBO2;ROBO2;ROBO2;ROBO2;ROBO2	chr3	77239618	77239618	Hyper
cg01766844	0.441191	4.14717	3.56725	0.000813773	0.999999	-1.47336	TNK2;TNK2	chr3	195592946	195592946	Hyper
cg21609624	-0.207379	2.57662	-3.56682	0.000814821	0.999999	-1.47411		chr1	2822012	2822012	Hypo
cg09412715	0.673608	-6.54389	3.56658	0.000815412	0.999999	-1.47453	HELB	chr12	66696536	66696536	Hyper
cg14976442	0.667325	-Inf	3.57085	0.000816706	0.999999	-1.5004	SH3BP5L	chr1	249120571	249120571	Hyper
cg01660034	-0.435911	4.36039	-3.56542	0.00081828	0.999999	-1.47657	MSRA;MSRA;MSRA	chr8	10259065	10259065	Hypo
cg16239369	-0.372878	4.49761	-3.56533	0.000818518	0.999999	-1.47674		chr2	140626991	140626991	Hypo
cg02565210	-0.221255	2.65412	-3.56461	0.000820305	0.999999	-1.478	PLA2G6;PLA2G6;PLA2G6	chr22	38520374	38520374	Hypo
cg05982841	0.55118	5.71463	3.56393	0.000821983	0.999999	-1.47919		chr7	32953146	32953146	Hyper
cg15869269	-0.39066	4.03871	-3.56374	0.000822465	0.999999	-1.47953	VPS26A;VPS26A	chr10	70889132	70889132	Hypo
cg01121885	-0.229222	2.73135	-3.56343	0.000823228	0.999999	-1.48007		chr11	2341029	2341029	Hypo
cg08089224	-0.253026	4.00314	-3.56317	0.000823863	0.999999	-1.48051	ATP11A;ATP11A	chr13	113473120	113473120	Hypo
cg15389227	-0.940326	-0.745124	-3.56171	0.000827522	0.999999	-1.48309	CADPS2;CADPS2;CADPS2	chr7	122442439	122442439	Hypo
cg13491644	0.32544	-5.77481	3.56089	0.000829589	0.999999	-1.48453	NEURL	chr10	105314838	105314838	Hyper
cg07474816	0.411903	3.89315	3.56072	0.000830009	0.999999	-1.48483		chr19	2321113	2321113	Hyper
cg17776376	0.985822	4.87422	3.55991	0.000832049	0.999999	-1.48625	MAP1B	chr5	71449785	71449785	Hyper
cg16821394	0.780068	-6.70277	3.55941	0.000833301	0.999999	-1.48713	NDFIP1	chr5	141488611	141488611	Hyper
cg18770690	1.62065	5.93554	3.55914	0.000833989	0.999999	-1.4876	AMN	chr14	103388471	103388471	Hyper
cg24971998	-0.320789	3.53079	-3.55805	0.000836743	0.999999	-1.48952	DNAJC30;DNAJC30;WBSCR22;WBSCR22;WBSCR22;WBSCR22	chr7	73096573	73096573	Hypo
cg19600546	-0.23497	3.32391	-3.55792	0.000837051	0.999999	-1.48973		chr22	32325345	32325345	Hypo
cg18791979	0.275952	4.32707	3.55683	0.000839836	0.999999	-1.49166	RALY;RALY	chr20	32606766	32606766	Hyper
cg19972292	0.616919	-8.39552	3.55625	0.000841294	0.999999	-1.49267	HELB	chr12	66695919	66695919	Hyper
cg01175736	-0.486375	-6.08653	-3.55624	0.000841321	0.999999	-1.49269	LOC100125556;LOC100125556	chr3	125635261	125635261	Hypo
cg02172381	-0.364927	2.83599	-3.55609	0.000841696	0.999999	-1.49294	SNORD115-8	chr15	25428550	25428550	Hypo
cg20728472	0.216789	-3.3706	3.55607	0.000841743	0.999999	-1.49298	ABL1	chr9	133589189	133589189	Hyper
cg08345065	0.263738	2.71369	3.55528	0.000843759	0.999999	-1.49437	CPEB3	chr10	93809328	93809328	Hyper
cg00155526	-0.381128	-5.93216	-3.5551	0.000844217	0.999999	-1.49468	NPR3	chr5	32713290	32713290	Hypo
cg08935118	0.317689	-5.29151	3.55493	0.000844667	0.999999	-1.49499		chr15	35014229	35014229	Hyper
cg11270977	0.228961	2.87211	3.5549	0.000844737	0.999999	-1.49504	PHKG1	chr7	56149029	56149029	Hyper
cg00572650	0.494656	3.48277	3.55481	0.000844959	0.999999	-1.49519	ANKRD19P	chr9	95596874	95596874	Hyper
cg04085335	0.479089	5.52536	3.55473	0.000845171	0.999999	-1.49534	RMDN1;RMDN1;RMDN1	chr8	87500827	87500827	Hyper
cg23820660	-0.241399	3.28176	-3.55421	0.000846511	0.999999	-1.49626	RNF213;RNF213	chr17	78283015	78283015	Hypo
cg22390337	-0.1505	2.40243	-3.55382	0.000847493	0.999999	-1.49693	TRPM2	chr21	45862413	45862413	Hypo
cg10221930	-0.753016	-3.90367	-3.55347	0.0008484	0.999999	-1.49755	ZNRD1;NCRNA00171;ZNRD1	chr6	30029319	30029319	Hypo
cg25010142	0.448059	5.27256	3.55307	0.000849417	0.999999	-1.49825	MIR3926-2;LONRF1	chr8	12583431	12583431	Hyper
cg05221289	0.707992	5.09774	3.5529	0.00084986	0.999999	-1.49855		chr18	29317077	29317077	Hyper
cg17076443	-0.234303	-3.10363	-3.5518	0.000852696	0.999999	-1.50048	FYN	chr6	112115190	112115190	Hypo
cg24309395	-0.242014	3.48981	-3.55171	0.000852929	0.999999	-1.50064	CSNK1E;CSNK1E;LOC400927-CSNK1E	chr22	38705004	38705004	Hypo
cg02673351	-0.332294	3.92691	-3.55132	0.000853911	0.999999	-1.50131	FZR1;FZR1;FZR1	chr19	3532544	3532544	Hypo
cg17864919	-0.217938	2.97824	-3.55112	0.00085443	0.999999	-1.50166	GOT1	chr10	101163947	101163947	Hypo
cg20524526	0.406141	5.4129	3.55047	0.000856115	0.999999	-1.5028	ENG;ENG;ENG	chr9	130591611	130591611	Hyper
cg27308177	-0.264901	3.73341	-3.54937	0.00085897	0.999999	-1.50474	ADAMTS9-AS2;MIR548A2	chr3	64907835	64907835	Hypo
cg20576319	-0.305574	4.03474	-3.54905	0.000859803	0.999999	-1.5053	LINC01093;LINC01093;LINC01093	chr4	185820960	185820960	Hypo
cg05004108	-0.240798	-4.46146	-3.54888	0.00086023	0.999999	-1.50559	DDAH1;DDAH1	chr1	85931167	85931167	Hypo
cg18811301	-0.317397	4.17875	-3.54878	0.000860503	0.999999	-1.50577	GALNT10	chr5	153732948	153732948	Hypo
cg13299927	0.138398	2.22644	3.54872	0.000860655	0.999999	-1.50587	ARHGEF10L;ARHGEF10L	chr1	18019701	18019701	Hyper
cg10626816	-0.573392	-Inf	-3.55195	0.00086456	0.999999	-1.51686		chr1	39025249	39025249	Hypo
cg06977494	-0.231083	3.23278	-3.54706	0.000864968	0.999999	-1.50878	BDKRB2	chr14	96691125	96691125	Hypo
cg27501759	-0.4047	-3.62777	-3.54665	0.000866052	0.999999	-1.5095	OXTR	chr3	8809715	8809715	Hypo
cg13593530	0.268386	2.04241	3.5462	0.000867224	0.999999	-1.51029		chr9	139591234	139591234	Hyper
cg18844210	-0.186034	-4.35216	-3.54571	0.000868514	0.999999	-1.51115	MYADM;MYADM;MYADM;MYADM;MYADM	chr19	54372618	54372618	Hypo
cg26703758	-2.55082	-Inf	-3.56013	0.00086952	0.999999	-1.55878	KCNC1;KCNC1	chr11	17791761	17791761	Hypo
cg25383629	-0.187601	2.9513	-3.54498	0.000870428	0.999999	-1.51243	TRPV4	chr12	110267596	110267596	Hypo
cg21740177	-0.549582	4.11515	-3.54496	0.000870485	0.999999	-1.51247		chr3	119381682	119381682	Hypo
cg23917918	-0.299944	4.93765	-3.54377	0.000873601	0.999999	-1.51454	SEPHS1;SEPHS1;SEPHS1	chr10	13385882	13385882	Hypo
cg25778718	-0.214969	3.86436	-3.54372	0.000873751	0.999999	-1.51464	POLL;POLL;POLL;POLL;POLL	chr10	103343362	103343362	Hypo
cg17006779	0.283448	-6.23287	3.54333	0.000874768	0.999999	-1.51532	NUFIP2	chr17	27621172	27621172	Hyper
cg25147866	-0.492936	-5.67227	-3.54263	0.000876629	0.999999	-1.51655	STX6	chr1	180992098	180992098	Hypo
cg15338842	-0.262046	3.03925	-3.54194	0.000878446	0.999999	-1.51775	CNGB3	chr8	87671251	87671251	Hypo
cg05897067	0.416913	3.3259	3.5418	0.000878829	0.999999	-1.51801		chr4	70197272	70197272	Hyper
cg06472309	-0.332335	2.39678	-3.54141	0.00087984	0.999999	-1.51867		chrX	108776114	108776114	Hypo
cg09980195	-0.259928	-4.55088	-3.53948	0.000885	0.999999	-1.52207	PPM1A;PPM1A;PPM1A	chr14	60715506	60715506	Hypo
cg00840574	-0.325908	4.14808	-3.53918	0.000885787	0.999999	-1.52258		chr18	26349067	26349067	Hypo
cg20066729	-0.310478	3.59291	-3.53861	0.00088732	0.999999	-1.52359	LINC01552	chr10	23529783	23529783	Hypo
cg17245251	-0.240575	3.46268	-3.53848	0.00088767	0.999999	-1.52382		chr8	103603330	103603330	Hypo
cg13209996	-0.126168	0.803477	-3.53838	0.000887941	0.999999	-1.524		chr8	20982123	20982123	Hypo
cg18469811	0.476687	-6.0828	3.5378	0.000889482	0.999999	-1.525	GUCY2E	chr11	76432985	76432985	Hyper
cg19294736	-0.242556	3.34403	-3.53772	0.000889685	0.999999	-1.52513		chr2	129342442	129342442	Hypo
cg12937413	0.706406	4.86793	3.53766	0.000889868	0.999999	-1.52525		chr7	158820418	158820418	Hyper
cg13845952	0.642439	4.71349	3.53749	0.000890303	0.999999	-1.52554		chr15	89047486	89047486	Hyper
cg23910748	0.410367	5.09652	3.53723	0.00089101	0.999999	-1.526	KDM4A	chr1	44135021	44135021	Hyper
cg12148368	0.371045	-5.25898	3.53681	0.000892144	0.999999	-1.52674	PCNT;C21orf58	chr21	47743931	47743931	Hyper
cg15618517	0.460329	5.13458	3.53663	0.000892631	0.999999	-1.52705	APC;APC;APC	chr5	112161949	112161949	Hyper
cg22810419	-0.20138	2.40352	-3.53629	0.000893531	0.999999	-1.52764	PRPF40B;PRPF40B	chr12	50019012	50019012	Hypo
cg11260022	-0.194479	3.85555	-3.53607	0.000894133	0.999999	-1.52803	BTBD2	chr19	1990896	1990896	Hypo
cg24637645	0.187786	-4.76114	3.53587	0.000894678	0.999999	-1.52838		chr8	24857736	24857736	Hyper
cg04141770	0.221921	3.7155	3.5357	0.000895134	0.999999	-1.52868	C14orf180	chr14	105048339	105048339	Hyper
cg03867797	-0.688563	-Inf	-3.54029	0.000895378	0.999999	-1.53799	VPS29;VPS29;RAD9B	chr12	110939833	110939833	Hypo
cg10621552	-0.793681	5.2262	-3.53502	0.000896979	0.999999	-1.52987	SYNJ2	chr6	158464770	158464770	Hypo
cg22408172	-0.187506	2.643	-3.53475	0.000897697	0.999999	-1.53034	TTC13;TTC13	chr1	231057544	231057544	Hypo
cg15207606	0.414973	4.11011	3.53471	0.000897798	0.999999	-1.5304		chr14	74294299	74294299	Hyper
cg20748558	-0.243425	3.28364	-3.53426	0.000899038	0.999999	-1.53121	ZNF587B	chr19	58341441	58341441	Hypo
cg01731812	0.368408	4.98535	3.53374	0.000900437	0.999999	-1.53211	CCDC150	chr2	197594080	197594080	Hyper
cg13799986	-0.267184	-5.14752	-3.5336	0.000900809	0.999999	-1.53235	TMEM141	chr9	139686745	139686745	Hypo
cg00321108	0.815841	5.06815	3.5336	0.000900814	0.999999	-1.53235	ATP2C1;ATP2C1;ATP2C1;ATP2C1;ATP2C1;ATP2C1;ATP2C1	chr3	130726670	130726670	Hyper
cg14251060	-0.292763	3.2551	-3.5332	0.000901894	0.999999	-1.53305	WDR13;WDR13;WDR13	chrX	48463511	48463511	Hypo
cg04914310	-0.279235	4.18826	-3.53309	0.000902204	0.999999	-1.53325	ARCN1;ARCN1	chr11	118464439	118464439	Hypo
cg01246961	0.434686	3.83031	3.5326	0.000903527	0.999999	-1.5341	NEU2	chr2	233896318	233896318	Hyper
cg05218346	0.450612	-4.99893	3.53181	0.000905693	0.999999	-1.53549		chr14	70041283	70041283	Hyper
cg22113807	-0.281507	-3.48897	-3.53051	0.000909246	0.999999	-1.53776	UBOX5;FASTKD5;UBOX5	chr20	3140865	3140865	Hypo
cg15888699	-0.365874	-5.76123	-3.53013	0.000910284	0.999999	-1.53842	TIMM10	chr11	57298252	57298252	Hypo
cg23269159	0.375579	3.9718	3.53003	0.000910567	0.999999	-1.5386	LRCH3	chr3	197598255	197598255	Hyper
cg06160440	-0.352441	-5.1414	-3.53001	0.000910621	0.999999	-1.53864	CLK2	chr1	155243364	155243364	Hypo
cg15156636	0.213346	1.93324	3.52985	0.00091106	0.999999	-1.53892		chr7	151617742	151617742	Hyper
cg18256756	-0.421876	-5.78768	-3.52979	0.000911218	0.999999	-1.53902	NRGN;NRGN	chr11	124616407	124616407	Hypo
cg20825416	-0.267653	2.99675	-3.52939	0.000912315	0.999999	-1.53972	PBX1	chr1	164547119	164547119	Hypo
cg02199361	-0.262881	3.51202	-3.52911	0.000913085	0.999999	-1.54021	WDR55	chr5	140049262	140049262	Hypo
cg20247625	-0.267715	3.82866	-3.52901	0.000913366	0.999999	-1.54039	CELSR1	chr22	46863295	46863295	Hypo
cg07403728	0.802802	5.67967	3.52894	0.000913539	0.999999	-1.5405		chr16	21361628	21361628	Hyper
cg19699390	0.366167	-6.46116	3.52878	0.00091398	0.999999	-1.54078	DGCR8;DGCR8	chr22	20067294	20067294	Hyper
cg11728140	-0.785749	-6.0499	-3.52877	0.000914025	0.999999	-1.54081	MAP3K1;MAP3K1	chr5	56111202	56111202	Hypo
cg15881372	0.463886	3.20995	3.5254	0.000923326	0.999999	-1.54668	TRPS1;TRPS1;TRPS1	chr8	116656187	116656187	Hyper
cg07958703	0.343669	5.07193	3.52515	0.000924033	0.999999	-1.54713	LINC01572	chr16	72410421	72410421	Hyper
cg12553464	0.390521	4.68379	3.52493	0.000924646	0.999999	-1.54751		chr17	44920957	44920957	Hyper
cg03489020	-0.148446	1.65646	-3.52408	0.00092702	0.999999	-1.549	MITF;MITF	chr3	69819855	69819855	Hypo
cg17574602	-0.128288	-0.0787607	-3.52388	0.000927576	0.999999	-1.54935	SORCS2	chr4	7268755	7268755	Hypo
cg24790028	0.377161	3.96183	3.52264	0.000931027	0.999999	-1.55151	DDR1;DDR1;DDR1	chr6	30860529	30860529	Hyper
cg15250468	0.278383	-6.03348	3.52253	0.000931336	0.999999	-1.5517	E2F3	chr6	20401218	20401218	Hyper
cg03045489	0.303531	-5.22533	3.52222	0.000932228	0.999999	-1.55226		chr3	50384889	50384889	Hyper
cg13609700	0.255811	2.38393	3.52156	0.000934074	0.999999	-1.5534		chr7	9230821	9230821	Hyper
cg04609307	-0.158482	-4.27841	-3.52154	0.000934116	0.999999	-1.55343		chr1	8378356	8378356	Hypo
cg15633699	-0.162901	2.26116	-3.5214	0.00093451	0.999999	-1.55368	LOC441869;LOC441869	chr1	1356728	1356728	Hypo
cg03041617	0.549308	4.44196	3.52091	0.000935908	0.999999	-1.55454	TTYH3	chr7	2695410	2695410	Hyper
cg10083643	0.24755	-5.77868	3.52033	0.00093753	0.999999	-1.55555	RAB11A	chr15	66162746	66162746	Hyper
cg05080849	0.812207	3.89043	3.52014	0.00093807	0.999999	-1.55588		chr2	238765099	238765099	Hyper
cg00460268	0.456708	-4.49545	3.52007	0.000938259	0.999999	-1.556	ZMYND10	chr3	50383175	50383175	Hyper
cg19707326	-0.142378	2.3517	-3.51949	0.000939903	0.999999	-1.55702	ADCY4	chr14	24787611	24787611	Hypo
cg02738750	0.173556	2.19019	3.51918	0.000940765	0.999999	-1.55755		chr22	23128699	23128699	Hyper
cg24071007	-0.26821	4.80573	-3.519	0.000941283	0.999999	-1.55787	EPRS	chr1	220142138	220142138	Hypo
cg01051098	-0.273041	4.00797	-3.51685	0.000947378	0.999999	-1.56162	LGALS3;LGALS3	chr14	55604454	55604454	Hypo
cg22072825	-0.51803	-6.69447	-3.51655	0.000948234	0.999999	-1.56214	UBE2Q2P2;UBE2Q2P3	chr15	82647396	82647396	Hypo
cg13837837	0.482898	4.24197	3.51652	0.000948334	0.999999	-1.5622		chr7	93895509	93895509	Hyper
cg01789463	-0.264321	3.22958	-3.51647	0.000948474	0.999999	-1.56229	B4GALT7	chr5	177031478	177031478	Hypo
cg26076826	-0.427572	4.64663	-3.51645	0.000948538	0.999999	-1.56233	C10orf11;C10orf11	chr10	77477990	77477990	Hypo
cg06689376	-0.407953	5.01733	-3.51629	0.000948993	0.999999	-1.56261		chr12	4133991	4133991	Hypo
cg19136616	0.348868	2.3367	3.51598	0.000949863	0.999999	-1.56314		chr3	137538204	137538204	Hyper
cg21242032	-0.777107	4.32783	-3.51597	0.000949896	0.999999	-1.56316	ARHGAP12;ARHGAP12;ARHGAP12;ARHGAP12;ARHGAP12;ARHGAP12	chr10	32119854	32119854	Hypo
cg22017544	0.304253	-5.61401	3.51521	0.000952076	0.999999	-1.56449	BCAS1	chr20	52566007	52566007	Hyper
cg21556197	-0.313589	4.21526	-3.51488	0.000953024	0.999999	-1.56507	UNC13A	chr19	17769160	17769160	Hypo
cg21452144	-0.384477	3.50516	-3.51368	0.000956461	0.999999	-1.56716	PRRX1;PRRX1	chr1	170690660	170690660	Hypo
cg01058212	-0.671236	6.37024	-3.51343	0.000957189	0.999999	-1.5676	PRR3;PRR3	chr6	30529052	30529052	Hypo
cg11881989	0.482687	4.71182	3.51331	0.00095754	0.999999	-1.56781	CBR4	chr4	169925870	169925870	Hyper
cg11368482	0.529236	4.98861	3.51321	0.000957825	0.999999	-1.56799		chr10	80510187	80510187	Hyper
cg26044711	0.633875	-5.50902	3.51269	0.000959314	0.999999	-1.56889	C14orf1;C14orf1;TTLL5	chr14	76127382	76127382	Hyper
cg03120711	-0.208088	2.98637	-3.51203	0.000961224	0.999999	-1.57004		chr11	116046785	116046785	Hypo
cg21926808	-0.254593	3.44855	-3.51187	0.000961665	0.999999	-1.57031		chr10	126123919	126123919	Hypo
cg14630361	-0.234956	3.43401	-3.51167	0.000962259	0.999999	-1.57067		chr2	241408022	241408022	Hypo
cg06913352	-0.334109	4.91965	-3.51152	0.000962702	0.999999	-1.57094	SNPH;SNPH	chr20	1281223	1281223	Hypo
cg21270593	0.518072	5.85969	3.50991	0.000967342	0.999999	-1.57373	PEG10;PEG10	chr7	94293250	94293250	Hyper
cg24775474	-0.322801	4.58328	-3.50981	0.000967635	0.999999	-1.5739	SFMBT1	chr3	53081493	53081493	Hypo
cg22397673	-0.164842	2.53441	-3.50852	0.0009714	0.999999	-1.57616	EHMT2;EHMT2	chr6	31851106	31851106	Hypo
cg12614519	0.446958	5.26409	3.5084	0.000971759	0.999999	-1.57637		chr1	10266991	10266991	Hyper
cg13011184	-0.37358	4.98157	-3.5082	0.000972334	0.999999	-1.57672	SLC39A11;SLC39A11	chr17	71026936	71026936	Hypo
cg09395436	0.987537	5.47759	3.50678	0.000976498	0.999999	-1.5792	KIAA1109	chr4	123257129	123257129	Hyper
cg09215928	-0.257185	2.76214	-3.50603	0.000978687	0.999999	-1.5805	ACACB	chr12	109670206	109670206	Hypo
cg05506498	-0.272837	4.08372	-3.50599	0.000978821	0.999999	-1.58058	EEF2K	chr16	22236981	22236981	Hypo
cg19410143	-0.386632	4.09617	-3.50527	0.000980935	0.999999	-1.58183	GAB4	chr22	17485612	17485612	Hypo
cg07324557	-0.154085	2.60998	-3.50525	0.000980973	0.999999	-1.58186	CTIF;CTIF	chr18	46100254	46100254	Hypo
cg03496231	-0.172122	2.74178	-3.50511	0.000981399	0.999999	-1.58211		chr10	88140269	88140269	Hypo
cg08687502	-0.230905	2.80454	-3.5051	0.000981419	0.999999	-1.58212		chr19	39818105	39818105	Hypo
cg01519158	0.538648	-6.52227	3.50455	0.000983041	0.999999	-1.58308	PSMC4;PSMC4	chr19	40476650	40476650	Hyper
cg05390496	-0.258914	2.81654	-3.50437	0.000983583	0.999999	-1.5834	LLGL2;LLGL2	chr17	73569370	73569370	Hypo
cg23108640	0.3086	3.26011	3.50423	0.000983999	0.999999	-1.58365	LINC00563	chr13	46872132	46872132	Hyper
cg17671552	-0.975556	-0.652761	-3.50388	0.000985039	0.999999	-1.58426	IKZF1;IKZF1;IKZF1;IKZF1;IKZF1;IKZF1;IKZF1;IKZF1;IKZF1;IKZF1;IKZF1;IKZF1;IKZF1;IKZF1;IKZF1;IKZF1;IKZF1	chr7	50361461	50361461	Hypo
cg10674017	-0.306005	4.15369	-3.50347	0.000986251	0.999999	-1.58497	TSSC1	chr2	3201976	3201976	Hypo
cg04054600	0.219396	-5.01216	3.50285	0.000988085	0.999999	-1.58605	LOC100130987;POLD4	chr11	67121358	67121358	Hyper
cg02546691	-0.290231	4.08428	-3.50279	0.000988243	0.999999	-1.58614		chr2	55347134	55347134	Hypo
cg02011489	-0.265498	-3.5371	-3.50265	0.000988672	0.999999	-1.5864	TMEM41A	chr3	185216311	185216311	Hypo
cg15011131	-0.300846	2.89489	-3.5023	0.000989719	0.999999	-1.58701	KNDC1	chr10	134977297	134977297	Hypo
cg12194832	-0.301031	4.28099	-3.50135	0.000992523	0.999999	-1.58865	COL23A1	chr5	177734534	177734534	Hypo
cg07502730	0.410286	5.53747	3.50134	0.000992577	0.999999	-1.58869	ZNF665	chr19	53669454	53669454	Hyper
cg05390872	0.375154	2.37732	3.50075	0.000994315	0.999999	-1.5897	PTPRM;PTPRM	chr18	7749981	7749981	Hyper
cg25214138	-0.253259	3.79267	-3.4994	0.000998363	0.999999	-1.59206	ANTXRLP1;ANTXRLP1	chr10	47628386	47628386	Hypo
